# Supplementary material for: Mediating role of depressive symptoms on the relationship between sleep duration and cognitive function
Source: Sci Rep. 2023 Mar 11;13:4067. doi: 10.1038/s41598-023-31357-6 (PMC10008529; doi:10.1038/s41598-023-31357-6)
Supplement: Supplementary file 1 — Supplementary Information. [file 41598_2023_31357_MOESM1_ESM.xls]

## Sheet: original database
ID	gender	hyper	dys	diabe	SD	smoke	CESD1	CESD2	CESD3	CESD4	CESD5	CESD6	CESD7	CESD8	CESD9	CESD10	depre	age	depression	TICS1	TICS2	TICS3	TICS4	TICS5	TICS6	dc005	dc006_version	dc006s1	dc006s2	dc006s3	dc006s4	dc006s5	dc006s6	dc006s7	dc006s8	dc006s9	dc006s10	dc006s11	dc019	dc020	dc021	dc022	dc023	dc024	figure	dc027s1	dc027s2	dc027s3	dc027s4
26860611802	0	1	1	1	7	0	0	0	0	2	2	0	0	2	0	0	6	82	0	1	1	1	1	1	5	1	4	1	0	1	0	0	0	1	0	0	1	#NULL!	1	1	1	1	1	2	0	1	0	1	0
07242830601	1	0	0	0	8	0	1	0	0	0	0	0	0	1	0	0	2	85	0	1	1	1	1	1	5	1	4	1	1	0	0	0	0	0	0	1	1	#NULL!	1	1	1	0	0	2	0	1	1	0	0
29824532201	0	0	0	0	7	0	2	2	1	0	3	0	1	2	0	0	11	55	1	1	1	1	1	1	3	1	1	0	1	0	0	1	1	0	1	0	1	#NULL!	1	1	0	0	0	2	1	0	1	0	0
29245811401	0	1	0	0	4	0	0	2	0	2	3	0	2	2	1	0	12	81	1	1	1	0	1	1	4	1	2	1	0	0	1	0	1	0	1	0	0	#NULL!	0	0	0	0	0	2	0	1	0	1	1
15404411201	1	0	1	1	5	0	1	0	1	2	3	3	2	1	0	0	13	60	1	1	1	1	1	1	4	1	2	1	1	0	0	0	0	0	1	1	1	#NULL!	1	0	0	0	0	2	1	1	1	0	0
11460410201	1	1	0	0	7	1	0	0	0	0	0	0	0	2	0	0	2	58	0	1	1	1	0	0	2	1	4	1	0	0	0	0	0	0	0	0	0	#NULL!	1	1	1	0	0	2	1	0	0	0	0
07242821502	0	1	1	0	8	0	0	0	0	0	3	0	0	3	0	0	6	62	0	1	1	1	1	1	4	1	1	1	0	0	1	0	1	0	0	1	0	#NULL!	1	1	1	1	0	2	1	0	0	0	0
06403322002	1	0	0	0	8	1	0	0	0	0	3	0	0	3	0	0	6	63	0	1	1	1	1	1	4	1	4	1	0	0	1	0	0	0	1	0	1	#NULL!	1	1	1	1	1	2	1	1	0	1	1
27040225002	0	0	0	0	10	0	2	0	2	1	1	0	0	1	0	1	8	60	0	1	1	1	0	1	5	1	4	1	0	0	0	0	0	0	0	0	0	#NULL!	1	0	0	0	0	2	1	0	0	0	0
11748910502	0	0	0	0	8	0	0	0	0	0	3	0	0	3	0	0	6	65	0	1	1	0	1	1	2	1	3	0	1	0	1	1	0	0	1	0	0	#NULL!	1	1	1	1	1	2	0	0	0	0	1
06048122601	1	0	1	0	6	1	1	2	2	0	2	0	2	2	1	1	13	60	1	1	1	1	0	1	5	1	1	1	1	0	0	0	1	0	0	1	0	#NULL!	1	0	0	0	0	2	0	1	0	0	0
05630212402	1	1	0	0	7	1	1	0	1	0	0	0	0	3	0	0	5	83	0	0	1	1	0	1	5	1	1	0	0	0	0	1	1	0	0	1	0	#NULL!	1	0	0	0	0	2	0	0	0	0	0
11748910501	1	1	1	1	5	0	1	0	0	0	3	0	0	3	0	0	7	69	0	1	1	1	1	1	3	1	2	1	0	1	0	0	1	1	1	0	1	#NULL!	1	1	1	1	1	2	1	1	0	1	0
26860610801	0	0	0	0	6	0	0	0	0	3	3	0	0	3	0	0	9	58	0	1	1	1	1	1	5	1	3	0	0	0	0	0	0	1	0	1	1	#NULL!	1	1	1	1	0	2	0	0	0	0	0
13490221701	0	1	0	0	4	0	3	0	0	0	3	0	3	3	0	0	12	79	1	0	1	1	1	1	4	1	2	1	1	0	1	0	0	0	1	0	0	#NULL!	0	0	0	0	0	2	1	1	1	0	0
10825931901	1	0	0	0	4	1	3	1	3	2	1	2	3	2	1	1	19	68	1	1	1	1	1	1	3	2	#NULL!	0	0	0	0	0	0	0	0	0	0	#NULL!	1	1	1	0	0	2	1	0	0	0	0
33400231702	0	1	0	0	7	0	1	0	2	2	3	1	1	3	2	2	17	66	1	1	1	1	1	1	4	1	4	1	0	1	0	0	0	0	1	1	1	#NULL!	1	0	0	0	0	2	1	1	0	1	0
13490220701	0	0	0	1	7	0	3	3	3	3	1	3	2	1	1	0	20	86	1	0	0	0	1	0	5	1	1	1	1	0	0	0	0	1	0	0	0	#NULL!	1	1	0	0	0	2	0	0	0	0	0
28110432502	0	0	0	0	7	0	1	0	0	0	3	2	0	3	3	1	13	60	1	1	1	1	1	1	4	1	3	1	1	1	1	1	0	1	1	0	0	#NULL!	1	1	1	1	1	2	1	1	1	1	1
29600630901	1	1	0	0	4	1	2	2	3	2	0	0	1	1	3	0	14	77	1	0	1	1	1	1	4	1	4	0	0	1	1	0	0	0	0	0	0	#NULL!	0	0	0	0	0	2	1	0	0	1	0
28110430101	1	0	0	0	8	0	0	0	0	0	3	0	0	3	0	0	6	66	0	1	1	1	1	1	3	1	3	1	1	0	1	0	0	0	0	1	1	#NULL!	1	1	1	1	1	2	1	1	1	0	1
05660420301	0	0	0	0	6	0	0	0	0	0	2	0	0	3	0	0	5	80	0	1	1	1	0	1	3	1	2	1	1	1	0	0	1	0	1	0	0	#NULL!	1	1	0	1	1	2	0	1	1	1	0
10820610401	1	1	1	0	6.5	1	1	1	1	2	0	0	1	0	1	1	8	80	0	1	1	1	1	1	5	1	2	1	0	0	0	0	1	0	0	1	1	#NULL!	1	1	1	1	1	2	1	1	0	0	0
10400430801	0	1	0	0	8	0	0	1	1	1	3	0	1	3	0	0	10	81	1	1	0	0	1	1	4	1	1	1	0	0	0	0	1	0	1	0	1	#NULL!	1	1	1	1	1	2	1	0	0	0	0
28110431802	1	1	0	0	8	1	0	0	1	0	3	0	0	3	0	0	7	66	0	1	1	1	1	1	4	1	4	1	1	0	1	0	0	0	0	0	1	#NULL!	1	1	1	1	1	2	1	0	1	0	1
10820610402	0	0	0	0	5	0	2	0	2	2	3	0	3	3	0	0	15	75	1	1	1	1	1	1	4	1	2	1	1	0	0	0	1	0	0	0	0	#NULL!	1	1	0	0	0	2	0	1	0	0	0
06044011901	0	0	0	0	8	0	0	1	0	3	3	0	0	3	0	0	10	57	1	0	1	1	1	1	4	1	4	0	0	0	0	1	0	0	0	0	0	#NULL!	0	0	0	0	0	2	1	0	0	0	0
15827831302	0	0	0	0	6	1	1	0	0	1	1	0	0	3	0	0	6	71	0	1	1	1	1	1	4	1	4	1	0	0	0	0	1	0	0	0	0	#NULL!	0	0	0	0	0	1	1	0	0	0	0
29743922101	1	1	0	0	3.5	1	1	0	0	0	3	0	3	3	0	0	10	64	1	1	1	1	0	1	2	1	4	1	1	0	1	1	0	0	1	1	1	#NULL!	1	1	1	1	1	2	1	1	1	0	1
33823121901	1	0	0	0	8	1	0	0	0	0	3	0	0	3	0	0	6	54	0	1	1	1	1	1	3	1	4	1	0	0	1	1	1	1	1	0	1	#NULL!	1	0	1	1	1	2	1	1	0	0	1
28110430302	1	0	0	0	7	1	0	1	0	0	3	0	0	3	0	0	7	56	0	1	1	1	1	1	5	1	2	1	1	1	0	0	1	1	0	0	0	#NULL!	1	1	1	1	1	2	1	1	1	1	1
01045111102	0	0	0	0	5	0	3	2	3	2	1	1	2	1	1	1	17	68	1	0	1	1	0	1	4	1	4	0	0	0	0	0	0	0	0	0	0	11	0	0	0	0	0	2	0	0	0	0	0
28110430501	1	0	0	0	5.5	1	0	0	0	0	3	0	1	3	0	0	7	73	0	1	1	1	0	1	4	1	4	1	1	0	0	0	0	0	0	1	1	#NULL!	1	1	1	1	1	2	1	1	1	1	0
21115411901	1	0	0	0	8	1	0	0	0	0	1	0	0	3	0	0	4	69	0	1	1	1	1	1	3	1	2	1	1	1	1	1	1	1	1	1	1	#NULL!	1	1	1	1	1	2	1	1	1	1	1
15567630702	1	1	0	0	7	1	0	0	0	2	3	0	2	3	1	0	11	71	1	1	1	0	1	1	4	1	2	0	0	1	1	0	1	0	1	0	0	#NULL!	1	1	1	1	1	1	1	0	0	1	0
21115432501	1	0	1	0	8	0	0	3	0	0	0	0	0	2	0	0	5	86	0	1	0	0	1	1	5	1	2	1	0	0	0	0	0	0	0	0	0	#NULL!	1	0	0	0	0	2	1	0	0	0	0
20742812001	0	0	0	0	9	0	0	0	0	0	2	0	0	3	2	0	7	83	0	1	1	0	0	1	3	1	2	1	1	0	0	0	1	0	0	0	0	#NULL!	0	0	0	0	0	2	0	0	0	0	0
28110430502	0	1	0	0	8	0	0	0	0	0	3	0	0	3	0	0	6	73	0	1	1	1	1	1	4	1	2	1	1	1	0	0	1	1	1	1	0	#NULL!	1	0	0	0	0	2	1	1	1	1	1
28110432002	0	0	1	0	7	0	0	0	0	0	3	0	0	3	0	0	6	59	0	1	1	1	1	1	3	1	2	0	1	0	1	1	1	1	1	0	1	#NULL!	1	1	1	1	1	2	1	1	1	0	0
06402811501	0	0	0	0	7	0	0	0	0	0	3	0	0	2	0	0	5	80	0	1	1	1	1	1	4	1	2	1	0	1	1	0	1	1	0	1	1	#NULL!	1	1	1	1	0	2	1	0	0	1	0
11460422001	0	0	0	0	11	1	0	3	1	0	3	0	0	2	3	0	12	57	1	1	1	1	1	1	4	1	2	0	0	0	0	0	0	1	0	0	0	#NULL!	1	0	0	0	0	2	1	0	0	0	0
26167612501	0	0	0	0	3	0	3	3	3	3	3	2	2	0	2	0	21	73	1	0	1	0	0	0	5	1	3	0	0	0	0	1	0	0	0	0	0	#NULL!	0	0	0	0	0	2	0	0	0	0	0
05660411402	0	0	0	0	5	0	3	3	3	2	2	3	3	0	1	1	21	60	1	0	1	1	1	0	4	1	3	0	0	0	1	0	0	0	1	0	1	#NULL!	0	0	0	0	0	2	0	0	0	0	1
28110431401	0	0	0	0	5.5	0	1	1	0	0	3	0	1	3	0	0	9	73	0	1	1	1	1	1	4	1	4	1	1	1	0	1	0	0	0	0	0	#NULL!	1	1	1	1	1	2	1	1	1	1	0
07242821401	0	0	0	0	6	1	2	0	2	0	0	0	0	0	0	0	4	105	0	0	0	0	0	0	4	1	2	0	0	0	0	0	0	0	1	0	0	#NULL!	0	0	0	0	0	2	0	0	0	0	0
10179121701	0	1	0	0	7	0	1	0	0	0	0	0	0	0	0	0	1	65	0	0	1	0	1	0	2	#NULL!	#NULL!	0	0	0	0	0	0	0	0	0	0	#NULL!	0	0	0	0	0	2	0	0	0	0	0
24270221102	1	0	0	0	9	1	1	1	1	0	2	1	0	0	0	2	8	55	0	1	1	1	1	0	5	1	1	1	1	1	1	0	1	1	1	0	0	#NULL!	1	1	1	1	1	2	0	1	1	0	1
19403732402	0	1	1	0	4.5	1	0	0	0	1	3	0	3	3	0	0	10	68	1	1	1	0	1	1	5	1	3	0	1	0	1	1	0	0	0	0	1	#NULL!	1	1	1	0	0	2	0	0	0	0	1
27180630901	1	0	0	0	6	1	2	0	2	2	2	0	0	0	2	0	10	77	1	1	1	1	1	1	4	1	2	1	1	1	0	0	1	1	0	1	0	#NULL!	1	1	0	0	0	2	1	1	1	1	0
24270220101	1	0	0	0	10	0	2	2	1	2	1	0	1	3	3	2	17	77	1	1	1	1	0	1	3	1	3	0	0	0	0	0	1	0	0	0	1	#NULL!	1	0	0	0	0	2	0	0	0	0	0
28015431301	0	1	0	0	6	0	1	1	1	1	2	1	1	3	0	1	12	67	1	1	1	1	0	1	4	1	2	1	0	0	1	0	1	1	0	1	1	#NULL!	1	1	0	0	0	2	0	1	0	0	1
32113130501	0	1	0	1	7	0	1	0	3	0	0	0	0	0	3	2	9	81	0	0	1	0	0	0	5	1	1	0	0	0	0	0	0	0	0	1	0	#NULL!	0	0	0	0	0	2	0	0	0	0	0
28110431702	1	0	0	0	7	1	0	0	0	0	3	0	0	3	0	0	6	67	0	1	1	1	1	1	4	1	2	1	1	1	1	0	0	1	1	1	0	#NULL!	1	1	1	1	1	2	1	1	1	0	1
05405420901	0	0	0	0	2	0	0	0	2	0	3	0	1	3	1	0	10	56	1	1	1	1	1	1	4	1	4	1	0	1	1	0	0	0	0	1	1	#NULL!	1	0	0	0	0	2	1	1	0	0	1
06048121201	0	1	0	0	8	0	1	2	0	1	3	0	0	3	0	0	10	72	1	1	1	0	1	1	4	1	3	1	1	0	1	1	0	0	0	1	0	#NULL!	1	1	1	1	0	2	1	1	1	0	1
09400421001	0	1	1	1	5	0	0	1	0	0	2	0	2	3	0	0	8	69	0	1	1	1	1	1	4	1	4	1	1	1	1	0	0	0	1	1	0	#NULL!	1	1	1	1	1	2	1	1	1	1	1
32555422202	0	1	1	0	7	0	2	3	3	3	0	0	3	0	2	2	18	63	1	0	1	0	1	1	5	1	3	1	1	1	1	1	0	0	0	1	0	#NULL!	0	0	0	0	0	2	1	0	1	0	0
32404532002	1	0	0	0	8	0	3	2	2	0	3	0	0	2	0	0	12	57	1	1	1	1	0	1	5	1	2	1	1	0	0	0	1	0	0	0	0	#NULL!	1	1	0	1	0	2	0	1	1	0	0
06048112801	0	1	0	0	7	0	0	1	0	1	3	0	2	3	0	0	10	58	1	1	1	0	1	1	4	1	3	1	1	1	0	1	0	0	0	1	0	#NULL!	1	1	1	1	1	2	1	1	1	1	0
26630621701	0	1	0	0	8	0	0	0	0	0	2	0	0	3	0	0	5	56	0	1	0	0	0	0	5	1	4	1	1	0	0	0	1	0	0	0	1	#NULL!	1	0	0	0	0	2	0	1	1	0	0
06044021902	0	1	0	0	8	0	2	2	2	3	3	0	2	0	2	2	18	67	1	1	0	0	1	1	4	1	3	0	1	0	1	0	0	0	0	0	0	#NULL!	1	0	0	0	0	2	1	0	1	0	0
14240311202	0	1	#NULL!	0	7	0	1	1	0	0	3	0	1	3	0	0	9	61	0	1	1	1	1	1	2	1	3	1	1	0	1	1	0	1	0	0	1	#NULL!	1	0	0	0	0	2	1	1	0	1	1
01405111001	0	1	0	0	6	0	1	1	0	0	3	0	1	0	0	0	6	55	0	1	1	1	1	1	4	1	2	1	0	1	1	0	0	0	0	1	0	#NULL!	1	0	0	0	0	2	0	0	0	1	0
32635931402	0	0	1	0	6	0	3	2	3	1	0	3	3	1	1	0	17	64	1	0	1	1	0	1	3	1	4	1	0	0	0	1	0	1	1	0	1	#NULL!	1	1	0	0	0	2	0	0	0	0	0
28111630402	0	1	0	0	6	0	0	0	2	1	0	0	2	2	1	0	8	77	0	1	1	1	1	1	3	1	3	1	1	0	1	1	0	0	0	0	0	#NULL!	1	1	1	1	1	2	0	1	1	1	1
29633123501	0	1	0	1	7	0	0	1	0	3	3	0	0	3	0	0	10	58	1	0	1	1	0	1	5	1	1	1	1	0	0	1	0	0	1	0	1	#NULL!	0	0	0	0	0	2	0	1	1	0	1
16010410702	0	1	1	0	6	0	0	0	0	0	0	0	0	3	0	0	3	68	0	1	1	1	1	1	4	1	4	1	1	1	1	1	0	0	1	0	0	#NULL!	1	0	1	1	0	2	1	1	1	0	1
10400420702	0	1	1	0	8	0	1	3	2	0	3	0	2	3	0	0	14	60	1	1	1	1	1	1	5	1	4	1	0	0	0	1	0	0	1	0	0	#NULL!	1	1	1	1	1	2	1	1	1	0	0
06403322202	0	0	0	0	6	0	0	0	1	1	3	0	0	3	0	0	8	71	0	1	1	1	1	1	4	2	#NULL!	0	0	0	0	0	0	0	0	0	0	#NULL!	1	0	0	0	0	2	0	0	0	0	0
12249012202	1	#NULL!	#NULL!	0	6	1	0	0	0	0	3	0	1	3	0	0	7	72	0	1	1	1	0	1	4	1	1	1	0	0	0	1	0	1	0	1	0	#NULL!	1	1	1	1	1	2	1	1	0	0	0
29743921901	0	0	0	0	9	0	1	0	3	0	3	0	0	3	1	0	11	54	1	1	1	0	1	1	4	1	4	1	1	0	1	1	0	0	1	1	0	#NULL!	1	1	1	1	1	2	1	1	0	1	1
05634610701	1	1	0	0	3	1	0	0	0	0	0	0	1	2	1	0	4	58	0	1	1	1	1	1	4	1	4	1	0	0	0	1	0	0	0	0	0	#NULL!	0	0	0	0	0	2	1	0	0	0	0
10825912601	1	0	0	0	6	1	0	0	0	3	0	0	0	0	0	0	3	58	0	1	1	1	1	1	5	1	3	0	1	0	0	1	0	0	1	0	1	#NULL!	1	0	0	0	0	2	0	0	0	0	0
05405411801	1	1	0	0	5	0	0	0	0	0	3	0	0	3	0	0	6	78	0	1	0	1	0	1	4	1	3	1	1	0	1	1	1	0	0	1	0	#NULL!	1	1	1	1	1	2	1	1	1	0	1
10825913402	0	0	0	0	7	0	0	3	3	0	0	0	0	3	0	0	9	58	0	1	1	1	1	1	5	1	4	1	0	0	1	0	0	0	0	1	0	#NULL!	1	1	1	1	1	2	1	1	0	0	1
10179111301	1	1	0	0	8	1	1	0	0	1	3	0	2	3	0	0	10	78	1	1	1	1	1	1	2	1	4	1	1	1	0	1	1	1	0	0	0	#NULL!	1	1	1	1	1	2	1	1	1	1	1
16010411101	0	0	0	1	6	0	0	0	0	0	1	0	0	2	0	0	3	76	0	1	1	1	1	1	4	1	3	1	0	1	1	0	0	0	0	0	0	#NULL!	1	0	0	0	0	2	1	0	0	0	0
29743912102	0	1	0	1	7	0	3	3	3	3	1	0	2	1	2	1	19	65	1	1	1	0	1	1	5	1	1	1	1	0	0	0	1	0	0	1	1	#NULL!	1	1	1	1	1	2	1	1	0	0	0
32111630202	1	0	0	0	8	1	0	0	0	0	3	0	0	2	0	0	5	56	0	1	1	1	1	1	4	1	2	1	1	0	0	0	1	0	0	0	0	#NULL!	1	1	1	1	1	1	1	1	1	1	0
29409910701	0	0	0	0	7	0	0	1	1	1	2	0	1	2	0	0	8	67	0	1	1	0	1	1	5	1	2	1	0	0	0	1	1	0	0	0	1	#NULL!	1	1	1	0	0	2	1	0	0	0	0
14240311102	0	1	0	0	5	0	2	1	2	3	3	0	0	0	0	0	11	69	1	1	1	1	1	1	5	1	4	1	1	1	0	0	0	0	0	0	0	#NULL!	1	1	1	1	1	1	1	1	0	1	1
10510212401	0	0	0	0	7	0	3	2	1	0	3	1	0	3	0	0	13	63	1	1	1	0	0	1	5	1	2	1	0	1	0	1	0	1	0	0	1	#NULL!	1	1	0	0	0	2	1	0	0	1	0
32634620302	0	1	#NULL!	0	9	0	0	1	0	0	2	0	0	2	0	0	5	65	0	0	0	0	0	1	4	1	2	1	0	0	0	1	1	0	0	0	0	#NULL!	1	0	0	0	0	2	0	1	0	0	0
26272832302	0	0	0	0	3	1	2	0	0	0	0	0	3	3	0	0	8	78	0	0	0	1	0	1	5	1	2	1	0	1	0	1	1	0	1	0	1	#NULL!	1	1	1	1	1	2	0	1	0	1	0
29608121102	1	0	0	0	8	1	0	0	0	0	3	0	0	2	0	0	5	66	0	1	1	1	1	1	4	1	3	1	1	0	0	1	0	0	1	0	1	#NULL!	1	1	1	1	1	2	1	1	1	0	0
14401631602	1	0	0	0	6	1	2	0	1	0	1	0	1	2	0	0	7	68	0	1	1	1	1	1	4	1	2	1	1	1	0	0	1	0	0	0	1	#NULL!	1	1	1	1	1	2	1	1	0	1	1
10510222302	1	1	1	1	7	0	2	1	2	2	0	0	2	1	0	0	10	66	1	1	1	1	1	1	5	1	2	1	0	0	0	0	0	1	0	0	1	#NULL!	1	1	1	1	1	2	1	1	0	0	0
15827810301	0	1	0	0	6	0	0	0	2	2	0	0	2	1	2	0	9	70	0	0	1	1	1	1	5	2	#NULL!	0	0	0	0	0	0	0	0	0	0	#NULL!	1	0	0	0	0	2	1	0	0	0	0
26167632101	0	0	0	0	6	1	2	2	0	0	3	0	2	3	0	0	12	68	1	0	1	1	0	1	4	1	1	1	0	0	0	1	0	1	1	0	0	#NULL!	0	0	0	0	0	2	0	1	0	0	0
06460410901	0	0	1	1	10	0	3	3	2	0	3	0	0	0	2	0	13	55	1	1	1	1	1	1	4	1	3	1	1	0	0	1	0	1	0	1	1	#NULL!	1	1	1	1	1	2	1	0	0	0	0
32555432502	0	1	1	0	5	0	3	3	3	3	3	0	2	2	0	0	19	73	1	0	1	1	1	1	5	1	2	1	1	0	0	0	0	0	1	0	0	#NULL!	1	0	0	0	0	2	0	1	1	0	0
29863111202	0	1	0	0	6	0	1	1	1	0	3	0	1	3	1	0	11	69	1	1	1	1	1	1	4	1	3	1	0	0	1	1	1	0	1	0	1	#NULL!	1	1	1	1	1	2	1	1	0	0	1
32404511502	1	0	0	0	5	1	0	0	0	0	0	0	1	2	0	0	3	79	0	1	1	1	1	1	5	2	#NULL!	0	0	0	0	0	0	0	0	0	0	#NULL!	1	1	1	1	1	2	0	0	0	0	0
06048110901	0	0	0	1	6	0	3	2	2	1	0	1	3	1	0	0	13	62	1	1	1	1	1	1	5	1	3	1	0	0	0	1	0	0	1	0	0	#NULL!	1	1	1	1	1	2	1	1	0	0	0
29824532301	0	1	0	0	6	0	0	0	0	3	0	0	0	3	0	0	6	59	0	1	1	0	1	1	5	1	3	1	1	0	0	0	0	0	0	0	1	#NULL!	1	0	0	0	0	2	1	1	1	0	0
29824532302	1	0	0	0	8	1	0	0	0	0	2	0	3	0	0	0	5	61	0	1	1	1	1	1	4	1	4	1	0	0	1	0	0	0	0	0	1	#NULL!	1	1	1	1	1	2	1	1	0	1	1
29863132601	0	1	1	0	6	0	1	0	2	2	3	0	0	3	0	1	12	60	1	1	1	1	1	1	3	1	2	1	0	0	0	0	1	1	0	0	1	#NULL!	1	1	1	1	1	2	0	1	0	0	0
32404531001	0	1	1	0	6	0	1	3	3	3	0	0	3	1	0	3	17	61	1	1	1	1	1	1	5	1	4	1	1	1	1	0	0	1	0	1	1	#NULL!	1	0	0	0	0	2	0	1	1	0	1
33040430702	0	1	0	0	7	0	1	1	0	1	3	0	3	0	0	0	9	56	0	1	1	1	1	1	4	1	4	1	1	1	1	1	0	0	1	0	1	#NULL!	1	0	0	0	0	2	1	1	0	0	1
32113131001	0	1	1	1	6	0	0	0	3	0	0	0	1	1	3	2	10	60	1	1	1	1	0	0	4	1	1	1	0	0	0	1	0	0	1	1	1	#NULL!	1	0	0	0	0	2	0	1	0	0	0
32404510101	0	0	0	0	5	0	2	3	2	0	0	0	0	3	0	0	10	70	1	1	1	1	1	1	5	2	#NULL!	0	0	0	0	0	0	0	0	0	0	#NULL!	1	1	1	1	1	2	1	0	0	0	0
29743931802	0	1	0	0	7.5	0	2	2	2	1	3	0	1	3	0	0	14	81	1	1	1	0	1	1	5	1	3	0	1	0	1	1	0	0	1	0	0	#NULL!	1	0	0	0	0	2	0	1	1	0	0
10510212002	1	1	1	0	8	0	1	0	0	0	3	0	0	3	0	0	7	66	0	1	1	1	1	1	5	1	3	1	0	1	1	0	0	0	0	0	1	#NULL!	1	1	1	1	1	2	1	1	0	1	1
29608130501	0	1	0	1	9	0	3	2	2	0	3	3	2	3	0	0	18	69	1	0	1	1	0	1	5	1	1	1	1	0	0	1	0	0	1	0	0	#NULL!	1	0	0	0	0	2	0	1	0	0	0
08967631801	0	1	1	1	7	0	0	2	0	1	3	2	2	3	1	0	14	79	1	1	1	1	1	1	5	1	3	1	1	0	1	0	0	0	0	1	1	#NULL!	0	0	0	0	0	2	1	1	1	0	0
06048132401	0	1	0	0	10	0	2	2	3	0	1	2	2	1	2	2	17	69	1	0	0	1	0	1	5	1	4	0	0	0	1	0	0	1	0	0	1	#NULL!	0	0	0	0	0	2	0	0	0	0	1
33040431801	0	0	0	0	7	0	2	0	0	0	2	0	3	3	0	0	10	60	1	0	1	1	1	1	4	1	2	1	1	0	1	1	0	0	0	0	0	#NULL!	1	0	0	0	0	2	1	1	0	0	0
32555411701	0	1	0	0	7	0	0	0	2	0	2	0	0	3	0	0	7	62	0	1	1	1	1	1	4	1	1	1	0	0	1	0	1	1	1	0	1	#NULL!	1	1	1	1	1	2	1	1	0	0	0
26860610602	0	1	1	0	5	0	0	0	3	2	0	0	0	2	0	0	7	75	0	0	1	1	1	1	4	1	4	1	0	0	0	1	0	0	1	0	1	#NULL!	1	0	0	0	0	2	0	1	0	0	0
29824521901	#NULL!	1	1	0	6	0	0	0	2	2	1	1	0	0	3	0	9	69	0	1	1	0	1	1	5	1	2	1	0	0	0	0	1	0	1	1	0	#NULL!	1	1	1	1	1	2	0	0	0	0	0
06048123202	0	1	0	0	6	0	3	2	3	3	1	0	3	3	3	3	24	64	1	1	1	1	0	1	4	1	3	1	1	0	1	1	0	0	0	1	0	#NULL!	1	1	1	1	1	2	1	1	0	0	0
16823111202	0	0	0	0	7	0	0	0	0	0	0	0	0	0	0	0	0	59	0	1	1	1	0	0	5	1	4	1	0	0	0	0	1	0	0	0	1	#NULL!	0	0	0	0	0	2	0	0	0	0	0
29402811801	0	1	1	0	8	0	1	0	0	0	2	0	0	2	0	0	5	68	0	1	1	1	1	1	5	1	1	1	1	0	1	1	0	0	1	0	0	#NULL!	1	1	1	1	1	2	1	1	1	0	0
26167622201	1	0	0	0	7	1	0	3	2	0	3	0	0	3	0	0	11	54	1	0	1	1	0	1	4	1	3	1	1	0	0	1	1	0	0	0	1	#NULL!	1	0	0	0	0	2	1	1	0	0	0
11827622001	0	1	0	0	3	0	0	0	0	0	2	0	3	3	0	0	8	65	0	0	1	0	0	1	5	1	3	0	1	0	1	1	1	0	0	1	0	#NULL!	1	0	0	0	0	2	1	0	1	0	1
14401621802	1	1	1	0	7	1	1	1	1	1	3	1	0	3	0	0	11	67	1	1	1	1	1	1	4	1	4	1	0	0	1	1	0	0	1	1	0	#NULL!	1	1	1	1	1	2	1	1	1	1	1
09400410102	0	0	0	1	5	0	3	3	1	0	3	2	3	3	0	0	18	69	1	1	1	1	1	1	5	1	4	1	1	1	1	0	0	0	0	1	0	#NULL!	1	1	1	1	1	2	1	1	1	1	1
26557612102	1	0	0	0	6	0	3	0	0	0	3	0	0	3	0	0	9	56	0	1	1	1	1	1	3	1	2	0	1	1	0	0	1	0	0	1	0	#NULL!	1	1	1	1	1	2	1	1	1	1	0
11748910601	0	1	0	0	7	0	0	0	0	1	0	0	0	0	0	0	1	68	0	0	1	1	1	1	4	1	1	1	0	0	0	1	0	1	0	1	0	#NULL!	1	0	0	0	0	2	0	1	0	0	1
21115432902	1	1	1	0	8	0	0	1	0	3	0	0	0	2	0	0	6	72	0	1	0	1	1	1	4	1	2	0	0	0	0	0	1	1	1	0	1	#NULL!	1	1	0	0	0	2	0	0	0	0	0
29402810601	0	1	0	0	4	0	1	0	1	1	2	0	1	2	0	1	9	75	0	1	1	1	1	1	5	1	3	0	1	1	1	0	0	0	1	0	1	#NULL!	1	1	1	1	1	2	0	0	1	0	1
05660432301	0	0	0	0	7	0	0	0	0	0	2	0	0	3	2	0	7	54	0	1	1	1	1	1	4	1	1	1	0	1	1	0	1	1	1	1	0	#NULL!	1	1	1	1	1	2	1	1	0	1	1
16823131402	0	1	0	1	6	0	0	1	0	0	3	0	0	3	1	0	8	68	0	1	1	1	0	1	4	1	2	1	1	1	0	0	1	0	0	1	1	#NULL!	1	1	1	1	0	2	0	1	1	1	0
05634621301	1	1	0	0	6	1	2	2	2	2	0	2	2	0	2	2	16	57	1	1	1	1	1	1	5	1	1	0	0	0	0	0	1	1	0	1	0	#NULL!	1	0	0	0	0	2	1	0	0	0	0
16823121901	0	1	0	0	6	0	1	0	1	0	0	0	0	2	1	0	5	59	0	1	1	1	0	1	4	1	4	1	0	0	0	0	1	0	0	1	1	#NULL!	1	0	0	0	0	2	0	1	0	0	0
26557621402	0	0	0	0	7	0	0	0	0	0	3	0	0	2	0	0	5	48	0	0	0	0	1	1	4	1	4	1	0	0	0	1	0	1	0	0	0	#NULL!	1	1	1	1	1	2	0	1	0	0	0
11600620701	0	0	1	1	4	0	0	0	0	0	3	0	0	2	0	0	5	86	0	0	1	1	1	1	4	1	1	0	0	0	0	0	1	1	1	0	0	#NULL!	1	0	0	0	0	2	1	0	0	0	0
32113132801	0	1	1	#NULL!	5	0	1	0	1	1	3	0	3	3	0	0	12	63	1	0	0	0	0	1	5	1	2	1	1	0	0	0	1	0	1	1	0	#NULL!	1	0	0	0	0	2	1	0	1	0	0
09400421502	1	0	0	0	4	1	2	0	0	0	3	0	3	3	0	0	11	86	1	1	1	1	1	1	4	1	2	1	1	1	0	0	1	0	0	0	1	#NULL!	1	1	1	1	1	2	1	1	0	0	0
10820610202	1	1	0	0	5	1	0	0	3	3	0	0	3	0	0	0	9	59	0	1	1	1	1	1	5	1	1	0	0	0	0	0	0	1	1	1	0	#NULL!	1	1	1	0	1	2	1	1	0	0	0
16823110802	1	0	0	0	6	1	0	0	1	0	3	0	0	3	0	0	7	68	0	1	1	0	1	0	4	1	3	1	1	0	0	1	0	0	0	0	1	#NULL!	1	1	0	0	0	2	0	0	1	0	0
12249030402	0	1	0	0	6	0	1	0	0	0	3	0	1	3	0	0	8	72	0	1	1	1	1	1	5	1	3	1	0	1	0	0	1	1	0	1	1	#NULL!	1	0	0	0	0	2	1	1	0	0	1
16823132102	1	0	0	0	5	1	0	0	0	0	0	0	3	3	0	0	6	72	0	1	1	1	1	1	4	1	4	1	0	1	1	1	1	0	1	1	0	#NULL!	1	1	1	1	1	2	1	1	0	1	1
10510232602	1	1	0	0	7	0	0	0	0	0	3	0	0	3	0	0	6	56	0	1	1	1	1	1	2	1	1	1	1	0	1	0	1	0	0	1	0	#NULL!	1	0	1	1	1	2	1	1	1	0	1
01403110202	1	1	0	0	6	0	3	2	2	2	3	0	0	2	0	0	14	69	1	0	1	1	1	1	4	1	3	1	1	0	1	1	0	0	0	0	0	#NULL!	1	0	0	0	0	2	1	1	1	0	1
29402832101	0	1	0	0	7	0	0	0	0	1	1	0	0	2	0	1	5	88	0	1	1	1	1	1	5	1	2	1	0	0	0	0	0	0	0	0	0	#NULL!	0	0	0	0	0	2	0	1	0	0	0
32113120802	0	1	1	0	8	0	0	0	0	0	3	0	0	3	0	0	6	57	0	1	1	1	1	1	4	1	3	0	1	0	1	1	0	0	1	1	0	#NULL!	1	1	1	1	1	2	1	0	1	0	1
16823131501	1	0	1	0	4	1	0	1	0	0	3	0	3	3	0	0	10	67	1	1	1	1	1	1	4	1	3	1	1	0	0	1	0	1	0	0	0	#NULL!	1	1	1	1	1	2	1	1	1	0	0
05405422302	0	1	0	0	5	0	1	0	2	1	3	0	2	2	0	0	11	60	1	1	1	1	1	1	4	1	3	0	0	0	1	1	0	0	0	1	0	#NULL!	1	0	0	0	0	2	1	0	0	0	1
32014621902	0	1	0	0	7	0	3	3	3	3	0	3	3	0	3	3	24	72	1	1	1	0	1	1	4	1	2	1	1	1	0	0	1	0	0	0	0	#NULL!	1	1	1	1	1	2	0	1	1	1	0
01403121701	1	0	1	0	9	1	0	1	0	0	2	0	1	3	0	0	7	65	0	0	1	1	1	0	4	1	4	0	1	0	0	0	0	0	0	0	1	#NULL!	0	0	0	0	0	2	1	0	1	0	0
29824531402	1	1	1	0	8	0	0	1	0	0	3	0	0	3	0	0	7	56	0	1	1	1	0	1	4	1	3	1	1	0	0	0	0	1	1	0	0	#NULL!	1	1	1	1	1	2	1	1	1	0	0
06048111202	0	0	0	1	7	0	0	0	0	0	3	0	1	2	0	0	6	69	0	1	1	1	1	1	4	1	3	0	0	0	1	1	0	0	0	1	0	#NULL!	1	1	1	1	1	2	1	0	0	0	0
32468110201	0	1	0	0	8	0	0	0	1	0	0	1	3	0	1	2	8	75	0	1	1	1	1	1	4	1	2	1	0	0	0	0	1	1	0	0	0	#NULL!	1	0	0	0	0	2	0	0	0	0	0
29633112202	0	0	0	0	7	0	0	0	0	0	2	1	0	3	1	0	7	65	0	0	1	1	0	1	3	1	4	1	1	0	1	0	1	0	1	0	1	#NULL!	0	0	0	0	0	2	1	1	1	0	1
07463121202	1	1	0	0	9	0	0	0	0	0	3	0	0	2	1	0	6	62	0	1	1	1	1	1	4	1	4	1	0	0	1	1	1	0	1	0	1	#NULL!	1	1	1	1	1	2	1	1	1	0	1
06048122401	1	1	1	0	8	1	1	1	1	1	1	0	0	3	1	0	9	63	0	1	1	0	1	1	5	1	2	1	1	0	0	0	1	1	0	1	0	#NULL!	1	1	1	1	1	2	1	1	1	0	0
07405711101	1	0	1	0	5	0	2	2	2	2	3	0	2	2	0	0	15	70	1	1	1	1	1	1	3	2	#NULL!	0	0	0	0	0	0	0	0	0	0	#NULL!	1	0	0	0	0	2	1	0	0	0	0
29863132602	1	1	1	0	12	0	0	0	0	0	3	0	0	0	0	0	3	57	0	1	1	1	1	1	2	1	2	1	1	1	0	0	0	1	0	1	0	#NULL!	1	1	1	1	1	2	1	1	1	1	1
10179131302	0	1	0	0	8	0	1	0	2	0	3	2	2	2	0	0	12	58	1	1	1	1	1	1	3	1	4	1	1	0	1	1	1	0	0	0	1	#NULL!	1	1	1	1	1	1	1	1	1	0	1
33823131202	0	1	0	0	8	0	3	3	1	3	0	2	3	1	2	2	20	80	1	1	1	1	1	0	4	1	4	1	0	1	1	1	0	0	0	0	1	#NULL!	1	1	1	1	0	2	0	1	0	0	1
06044030702	1	1	0	1	7	1	2	0	2	3	0	0	0	0	0	3	10	56	1	1	1	1	0	1	4	1	3	1	1	0	1	0	0	1	0	0	0	#NULL!	1	0	0	0	0	2	1	0	1	0	1
27495111002	0	0	0	0	7	0	0	0	0	0	3	0	0	2	0	0	5	63	0	0	1	1	1	1	4	1	2	1	1	0	0	0	0	1	0	0	0	#NULL!	1	0	1	0	0	2	1	1	0	0	0
32113122002	1	0	0	0	7	0	0	1	1	0	3	0	0	3	0	0	8	62	0	1	1	0	1	1	4	1	2	1	1	0	0	0	0	0	0	1	0	#NULL!	1	1	1	1	1	2	1	1	1	0	0
32555431901	0	1	1	0	8	0	1	1	1	1	2	0	2	2	0	0	10	68	1	1	0	0	0	1	4	1	1	1	0	0	1	0	1	1	0	0	1	#NULL!	1	1	1	1	1	2	1	1	0	0	1
16115910302	0	1	0	0	5	1	2	2	2	3	2	0	2	1	2	2	18	68	1	1	1	1	1	1	4	1	2	1	1	1	0	0	0	0	0	1	1	#NULL!	1	1	1	1	1	2	1	1	1	0	0
29633130802	0	1	0	0	7	0	3	0	2	0	3	1	0	2	1	0	12	76	1	1	1	1	1	1	4	1	1	1	0	0	1	0	1	0	1	1	0	#NULL!	1	0	0	0	0	2	1	1	0	0	1
29167631801	1	1	0	0	7	1	0	3	2	3	3	0	0	2	1	0	14	68	1	1	1	1	1	1	4	1	1	1	1	0	0	1	0	1	0	0	0	#NULL!	1	1	0	0	0	2	0	0	0	0	0
07537612201	0	0	0	0	4	0	2	2	2	1	1	0	3	3	0	0	14	84	1	1	1	1	1	1	5	1	3	1	1	0	0	0	1	0	0	1	1	#NULL!	1	0	0	0	0	2	0	1	0	0	0
17740230901	0	0	0	0	4	0	1	0	0	0	3	0	0	3	0	0	7	57	0	1	1	1	0	1	5	1	2	1	1	1	0	0	1	1	1	0	0	#NULL!	1	0	0	0	0	1	1	1	1	0	0
17553120702	0	0	0	0	5	0	0	0	1	1	1	0	1	1	0	0	5	68	0	1	1	1	1	1	5	1	3	1	1	0	0	0	0	1	1	0	0	#NULL!	1	1	1	1	1	2	0	1	1	0	0
15827821201	0	0	0	0	5	0	1	1	1	1	1	0	0	3	0	0	8	79	0	1	1	1	1	0	5	2	#NULL!	0	0	0	0	0	0	0	0	0	0	#NULL!	1	0	0	0	0	2	1	0	0	0	0
26630622002	0	0	0	0	5	0	3	3	3	3	0	0	3	2	0	0	17	69	1	1	0	0	0	0	5	1	4	0	0	0	0	0	0	1	0	0	0	#NULL!	0	0	0	0	0	2	0	0	0	0	0
34776330701	0	0	0	0	8	0	0	0	0	0	3	0	0	3	0	0	6	57	0	1	1	1	1	1	4	1	4	1	0	0	1	0	1	1	0	1	1	#NULL!	1	1	1	1	1	2	1	1	0	1	1
06048123402	0	1	0	0	10	0	1	1	0	0	1	2	2	3	0	0	10	78	1	1	1	1	0	1	5	1	2	1	1	0	0	0	0	0	0	0	0	#NULL!	1	1	0	0	0	2	1	1	1	0	0
04674613001	0	1	0	0	7	0	2	0	1	3	1	0	2	2	0	0	11	61	1	0	1	1	1	1	5	1	4	0	0	0	1	1	1	1	0	1	1	#NULL!	0	0	0	0	0	2	1	0	0	0	1
21117620502	0	0	0	0	8	0	0	0	0	0	0	0	0	3	0	0	3	57	0	0	1	1	1	1	4	1	1	1	1	0	0	1	1	1	0	0	1	#NULL!	1	0	1	1	1	2	1	0	1	0	0
33463111401	0	0	0	0	7	0	0	1	1	1	2	0	0	3	1	0	9	55	0	1	1	1	0	1	4	1	1	1	1	0	1	0	1	1	0	1	0	#NULL!	1	1	1	1	1	2	1	1	1	0	1
10400430501	0	1	0	0	7	0	0	0	0	0	3	0	3	3	0	0	9	92	0	1	0	1	0	1	3	1	3	1	1	0	0	0	0	1	0	0	0	#NULL!	1	1	1	1	1	2	1	1	1	0	0
32555431201	1	0	1	1	6	1	3	0	0	0	3	0	0	3	0	0	9	58	0	1	1	1	1	1	4	1	2	1	0	0	0	0	1	0	0	1	1	#NULL!	1	1	1	1	1	2	1	1	0	0	0
29608110801	0	1	1	1	7	0	1	2	2	2	1	0	1	1	0	0	10	54	1	0	1	1	1	1	4	1	4	1	1	0	0	1	0	1	0	0	0	#NULL!	1	0	0	0	0	2	1	1	0	0	0
10825933001	0	1	1	1	7	0	0	0	0	3	3	0	3	3	0	0	12	74	1	0	1	1	1	1	5	2	#NULL!	0	0	0	0	0	0	0	0	0	0	#NULL!	1	1	1	1	0	2	1	0	0	0	0
32635931702	1	1	0	0	4	1	0	0	0	0	3	0	3	3	0	0	9	57	0	1	1	1	1	1	2	1	3	1	1	1	1	0	0	1	1	1	1	#NULL!	1	0	0	0	0	2	1	1	1	0	1
10510210502	0	0	0	0	8	0	1	0	0	2	3	0	0	3	0	0	9	57	0	1	1	1	1	1	5	1	3	1	1	0	0	0	0	1	0	0	1	#NULL!	1	1	1	1	1	2	1	1	1	0	0
29245820402	0	1	0	0	5	0	2	0	1	3	0	0	3	0	0	2	11	77	1	1	1	1	1	1	3	1	4	0	0	0	0	0	0	1	1	1	1	#NULL!	1	1	1	1	1	2	1	0	0	0	0
08967622301	1	1	0	1	5	1	1	2	1	1	2	1	2	1	1	1	13	75	1	1	1	1	0	1	5	1	4	1	0	0	1	0	0	0	0	1	0	#NULL!	1	0	0	0	0	2	1	0	0	0	1
06460411001	0	1	1	0	4	0	2	3	3	2	1	0	3	0	0	0	14	82	1	1	1	1	0	1	4	1	2	1	0	1	1	1	0	0	0	1	0	#NULL!	1	0	0	0	0	2	0	0	0	0	1
05634611702	0	1	0	0	6	0	0	0	0	0	0	0	0	3	0	0	3	55	0	1	1	1	1	1	3	1	1	0	0	0	1	1	0	0	1	1	0	#NULL!	1	1	1	1	1	2	1	1	0	0	1
32404531901	0	0	0	0	8	0	0	0	0	1	0	0	0	3	0	0	4	70	0	1	1	1	0	1	4	1	2	1	1	0	0	0	1	0	1	1	0	#NULL!	1	1	1	1	1	2	0	1	0	0	0
29633111402	0	0	1	1	6	0	2	2	0	2	1	3	1	2	0	2	15	65	1	0	1	0	0	1	5	1	3	0	0	1	0	0	0	0	0	0	0	#NULL!	0	0	0	0	0	2	0	0	0	0	0
28015421301	0	0	0	0	5	0	1	1	2	0	3	0	0	2	0	0	9	55	0	1	0	0	0	1	5	1	3	1	1	0	1	1	0	1	1	1	1	#NULL!	1	0	0	0	0	2	0	1	1	0	1
07823330301	1	1	0	0	5	0	0	3	0	3	2	0	0	3	0	0	11	61	1	1	1	1	1	1	4	1	4	1	1	1	1	1	0	0	0	0	0	#NULL!	1	1	0	0	0	2	1	1	0	1	1
32468130502	1	1	0	0	5	1	3	3	1	0	0	0	1	0	0	0	8	63	0	1	1	1	1	1	4	1	1	1	0	0	1	0	0	0	0	0	0	#NULL!	1	1	1	1	1	2	0	1	0	0	1
29402831402	1	0	0	0	7	1	0	0	0	0	2	0	0	2	0	0	4	75	0	1	1	1	1	1	3	1	1	1	1	1	1	1	0	1	1	1	1	#NULL!	1	1	1	1	1	2	1	1	1	1	1
26860632502	#NULL!	0	0	0	10	0	2	2	0	2	0	3	0	0	0	0	9	67	0	0	1	1	1	1	5	1	3	1	1	0	1	0	0	1	1	0	0	#NULL!	1	1	1	1	1	2	1	1	1	0	1
19403711902	1	0	0	0	5.5	1	1	1	1	1	1	0	0	3	0	0	8	64	0	1	1	0	1	1	4	1	1	1	1	0	1	1	0	0	1	0	0	#NULL!	1	1	1	1	1	2	1	1	1	1	1
32634621002	1	0	0	0	7	1	0	0	0	0	3	0	3	3	3	0	12	58	1	0	1	1	1	1	1	1	4	1	1	1	0	1	0	0	0	0	0	#NULL!	1	1	1	1	1	2	1	1	1	1	0
06044011301	0	0	0	0	7	0	0	0	0	0	3	0	0	3	0	0	6	54	0	1	1	1	1	1	4	1	2	1	0	0	0	1	1	1	1	1	0	#NULL!	1	1	1	1	1	2	1	0	0	1	0
26630620802	1	0	0	0	8	1	2	2	2	1	0	0	0	2	0	0	9	55	0	1	1	1	0	1	4	1	1	1	1	0	0	0	1	1	0	0	0	#NULL!	1	1	1	1	1	2	0	1	1	0	0
06044011601	0	1	0	0	6	0	2	0	0	3	2	0	0	3	0	0	10	76	1	0	1	0	1	1	4	1	2	0	0	0	0	1	1	0	0	0	0	#NULL!	0	0	0	0	0	2	1	0	0	0	0
10510212102	0	1	0	0	7	0	0	0	0	0	3	0	1	3	0	0	7	62	0	1	1	1	1	1	4	1	4	1	1	1	1	0	0	0	0	1	1	#NULL!	1	0	0	0	0	1	1	1	1	1	1
26535931202	0	1	1	0	6	0	2	2	1	0	3	0	2	3	0	0	13	67	1	1	1	1	1	1	4	1	3	0	0	1	1	1	0	1	0	1	0	#NULL!	1	1	1	1	1	2	0	1	0	0	0
11274412602	0	1	0	0	4	0	0	0	1	0	3	0	3	3	0	0	10	73	1	1	1	1	1	1	3	1	1	1	1	1	1	0	0	0	1	1	1	#NULL!	1	0	0	0	0	2	1	1	1	0	0
14401620601	0	1	1	1	6	1	0	0	0	0	2	0	0	3	0	0	5	87	0	0	1	1	1	1	5	1	2	1	0	0	0	1	1	0	0	0	1	#NULL!	1	1	0	0	0	2	1	0	0	0	0
19403711702	1	1	1	1	8	0	0	1	0	0	3	0	1	3	0	0	8	57	0	1	1	1	1	1	4	1	3	1	0	1	0	0	0	0	0	1	1	#NULL!	1	1	1	1	1	2	1	1	0	1	1
11748910101	1	1	0	0	8	1	0	0	0	0	3	0	0	3	0	0	6	61	0	1	1	1	1	1	4	1	4	0	0	0	0	0	0	1	1	1	1	#NULL!	1	1	0	0	0	2	0	0	0	0	0
03110621802	0	1	0	0	10	0	2	2	2	2	2	0	0	1	0	0	11	65	1	1	1	1	0	1	5	1	1	1	1	0	0	0	0	0	0	0	0	#NULL!	1	1	1	1	1	2	1	1	1	0	0
06048112901	0	0	0	0	6	0	0	0	2	2	1	0	0	3	0	0	8	73	0	1	1	1	1	1	3	1	2	1	1	1	0	0	1	0	0	0	1	#NULL!	1	1	1	1	1	2	1	1	1	1	0
10510231401	1	1	1	1	6	0	0	0	1	0	3	0	0	3	0	0	7	58	0	1	1	1	1	1	2	1	2	1	1	0	0	0	0	0	0	0	1	#NULL!	1	1	1	1	1	2	1	1	1	0	0
10510223501	1	0	0	0	8	0	0	0	0	0	3	0	0	3	0	0	6	69	0	1	1	1	1	1	4	1	2	0	0	0	0	1	1	0	0	0	1	#NULL!	1	1	1	1	1	2	1	0	0	0	0
10179110601	0	1	0	0	7	0	2	2	1	3	1	2	1	2	2	1	17	65	1	1	1	1	1	1	3	1	2	1	0	1	0	0	1	0	1	1	0	#NULL!	0	0	0	0	0	2	0	1	0	1	0
26605912002	1	1	0	0	7	1	3	2	3	3	3	2	3	1	2	2	24	57	1	1	1	1	1	1	4	1	1	1	0	0	0	1	1	1	1	1	0	#NULL!	1	1	1	0	0	2	1	1	0	0	0
09400420601	0	1	1	0	5	0	0	1	0	0	3	0	0	3	0	0	7	84	0	1	1	1	1	1	4	1	2	1	0	0	0	0	0	1	1	1	1	#NULL!	1	1	1	1	1	2	0	0	0	0	0
29402811902	1	1	0	1	7	1	0	0	0	0	2	0	0	2	0	0	4	67	0	1	1	1	1	1	3	1	2	1	0	1	1	0	0	1	1	0	0	#NULL!	1	1	1	1	1	2	1	1	0	1	1
29824521401	0	1	1	1	5	0	0	0	0	0	3	0	3	2	0	0	8	67	0	1	1	0	0	1	4	1	3	0	1	0	1	0	1	0	0	0	0	#NULL!	1	0	0	0	0	2	0	0	1	0	1
01405110102	1	1	1	1	9	1	3	0	0	2	3	1	1	3	0	0	13	59	1	1	1	1	1	1	5	1	4	1	0	0	0	0	1	0	1	0	0	#NULL!	1	1	1	1	1	2	1	1	0	0	0
04674621602	0	1	1	0	8	0	0	2	0	0	2	1	0	3	0	0	8	58	0	0	1	1	1	1	4	1	4	1	1	0	0	1	0	0	1	1	1	#NULL!	1	1	1	0	0	2	1	1	1	1	0
33605930701	1	1	0	0	9	1	0	1	0	0	2	0	0	3	0	0	6	58	0	1	1	1	1	1	3	1	4	1	1	0	0	1	0	0	0	0	1	#NULL!	1	1	1	1	1	2	1	0	1	0	0
32404530601	0	0	0	1	8	0	0	0	0	0	0	0	0	0	0	0	0	72	0	0	1	0	0	1	4	1	3	0	0	0	1	0	0	0	0	1	0	#NULL!	0	0	0	0	0	2	0	0	0	0	0
06460411702	0	1	1	0	8	0	2	3	2	3	0	0	0	2	2	0	14	71	1	0	1	0	1	1	4	1	2	0	0	0	0	0	0	0	1	0	1	#NULL!	0	0	0	0	0	2	0	0	0	0	0
17115910301	0	0	0	0	8	0	1	0	1	0	3	0	0	3	0	0	8	54	0	1	1	1	1	1	3	1	4	1	1	0	1	1	1	0	1	0	1	#NULL!	0	0	0	0	0	2	1	1	1	1	1
11748910701	0	0	0	0	8	0	1	0	1	1	1	0	0	2	0	0	6	69	0	1	1	1	1	1	4	1	2	1	1	1	0	0	1	0	1	0	0	#NULL!	1	1	1	1	1	2	0	1	1	1	0
06402821401	0	1	1	1	7	0	0	0	1	1	2	0	0	3	0	0	7	77	0	1	1	1	1	1	3	1	4	1	0	1	1	1	1	0	1	0	1	#NULL!	1	1	1	1	0	2	1	1	1	1	0
27180621002	1	0	0	0	4	0	1	1	0	1	2	0	3	1	0	0	9	62	0	1	1	1	1	1	4	1	2	1	0	0	0	1	0	0	0	0	0	#NULL!	1	1	1	1	1	2	0	1	0	1	1
29633121401	0	0	0	0	7	0	1	1	1	1	0	0	0	2	0	0	6	56	0	1	1	1	1	1	4	1	4	1	1	1	0	1	0	0	0	1	1	#NULL!	1	1	1	1	1	2	1	1	1	0	1
10820632801	1	0	0	0	6	0	2	0	1	0	0	0	0	2	0	0	5	63	0	1	1	1	0	1	4	1	4	1	1	1	0	1	0	0	0	0	1	#NULL!	1	1	1	1	1	2	1	1	1	1	0
29863131802	0	0	1	0	8	0	0	0	0	0	1	0	0	1	0	0	2	59	0	1	1	1	1	1	4	1	3	1	1	0	1	0	0	1	1	1	0	#NULL!	1	1	1	1	1	2	1	1	1	0	1
14240330402	0	1	0	0	8	0	1	1	0	0	3	0	1	3	1	0	10	73	1	1	1	1	1	1	4	1	3	0	0	0	0	1	0	0	1	1	0	#NULL!	1	0	1	1	0	2	1	0	0	0	0
29743921801	0	0	0	0	7	0	2	0	1	1	3	0	0	3	0	0	10	71	1	1	1	1	1	1	1	1	1	1	0	0	0	1	1	0	1	0	0	#NULL!	0	0	0	0	0	2	0	1	0	0	0
29533130602	1	1	0	0	6	1	0	3	0	0	3	0	0	3	0	0	9	55	0	1	1	1	1	1	3	1	3	1	1	0	0	0	0	0	1	1	1	#NULL!	1	1	1	1	1	2	1	1	1	0	0
10820620901	0	1	0	0	8	0	1	1	0	1	0	0	0	3	0	0	6	92	0	1	1	1	1	1	5	1	2	0	0	1	0	0	0	0	1	0	0	#NULL!	0	0	0	0	0	#NULL!	1	1	0	1	0
06048113402	0	0	1	0	8	0	3	2	3	3	0	1	0	1	2	1	16	60	1	1	1	0	1	1	5	1	2	1	0	0	0	0	1	1	0	0	1	#NULL!	1	1	1	1	1	2	1	1	0	0	0
01044621801	0	0	0	0	6	0	3	0	1	0	3	0	1	3	0	0	11	54	1	1	1	1	1	1	4	1	3	0	0	0	1	0	0	0	0	1	1	#NULL!	1	1	1	0	0	2	1	0	0	0	0
21117612701	0	1	0	0	8	1	0	0	0	0	3	0	0	3	0	0	6	64	0	1	1	1	1	1	4	1	3	1	1	1	1	0	1	0	1	0	1	#NULL!	1	1	1	1	1	2	1	1	1	0	0
11827632501	0	0	0	0	6	0	0	2	0	0	2	0	0	2	0	0	6	71	0	0	1	1	0	1	4	2	#NULL!	0	0	0	0	0	0	0	0	0	0	#NULL!	1	1	0	0	0	2	0	0	0	0	0
16600620201	0	0	0	0	7	0	3	3	2	1	3	1	2	2	1	0	18	56	1	1	1	1	1	1	5	2	#NULL!	0	0	0	0	0	0	0	0	0	0	#NULL!	1	0	1	1	1	2	1	0	0	0	0
14115410201	0	0	0	1	6	1	0	0	2	0	3	0	0	2	1	1	9	59	0	0	1	1	0	0	5	1	4	1	0	0	1	0	0	0	0	0	1	#NULL!	0	0	0	0	0	2	0	0	0	0	0
15567630301	0	0	1	0	7	0	3	1	1	3	1	3	0	1	3	1	17	51	1	1	1	1	1	1	4	1	3	1	1	0	1	1	0	1	1	0	0	#NULL!	1	1	1	1	0	2	0	0	0	0	0
29402810901	0	1	0	0	6	0	1	0	0	0	1	0	1	1	0	1	5	67	0	1	1	1	1	1	2	1	3	0	1	1	1	0	0	0	1	0	1	#NULL!	1	0	0	0	0	2	1	0	1	1	1
29167621602	1	1	#NULL!	0	7	1	1	0	2	0	3	0	0	3	0	0	9	57	0	1	1	1	1	1	2	1	4	1	1	1	1	1	0	0	1	0	1	#NULL!	1	1	1	1	1	2	1	1	0	1	0
29402830902	1	1	0	1	7	0	0	0	0	0	3	0	0	3	0	0	6	96	0	1	1	1	1	1	4	1	2	0	1	0	1	1	1	1	0	1	0	#NULL!	1	1	1	0	0	2	1	1	1	0	0
29633121002	0	0	0	0	5	0	3	3	3	3	0	2	2	0	3	2	21	66	1	0	1	1	1	0	4	1	1	1	0	0	1	1	0	0	1	0	0	#NULL!	0	0	0	0	0	2	0	1	0	0	0
18403731802	0	1	1	0	4	1	0	0	0	0	1	0	3	3	0	0	7	65	0	1	1	1	1	1	2	1	2	1	1	1	0	0	1	1	0	0	1	#NULL!	1	1	0	0	0	2	1	1	1	1	0
05660421702	0	0	0	0	4	0	3	0	2	2	3	2	3	2	0	2	19	59	1	1	1	1	0	1	3	1	1	1	1	0	0	0	0	0	0	1	1	#NULL!	1	0	0	0	0	2	1	1	0	0	0
29402811501	0	0	0	1	6	0	0	0	0	0	0	0	0	2	0	0	2	79	0	1	1	1	1	1	5	1	3	1	1	0	0	0	0	0	0	1	0	#NULL!	0	0	0	0	0	2	0	1	1	0	0
33040420202	1	1	0	1	7	1	2	0	1	1	0	0	0	2	2	0	8	78	0	1	1	1	1	1	3	1	3	1	1	0	0	1	0	0	1	1	1	#NULL!	1	1	0	0	0	2	1	1	1	0	0
10179130502	1	0	0	0	8	1	0	0	0	0	3	0	0	3	0	0	6	57	0	1	1	1	1	1	2	1	4	1	1	0	1	1	0	0	0	0	0	#NULL!	1	1	1	1	1	2	1	1	1	1	0
26630633201	0	1	1	0	5	0	3	3	3	3	1	3	3	0	2	3	24	75	1	0	1	0	0	0	4	1	1	1	0	0	0	0	1	1	0	0	1	#NULL!	1	0	0	0	0	1	0	0	0	0	0
07405730901	1	1	0	0	8	0	1	0	0	0	2	0	2	2	0	0	7	56	0	1	1	1	1	1	3	1	3	0	1	1	1	0	0	1	0	0	0	#NULL!	1	0	0	0	0	2	0	0	1	1	0
29633110101	1	1	1	0	8	0	0	1	0	0	3	0	0	3	0	0	7	55	0	1	1	1	1	1	4	1	2	1	1	1	1	0	1	1	0	0	1	#NULL!	1	1	1	1	1	2	1	1	1	1	1
19403711401	1	0	0	0	6.5	1	0	3	0	0	0	0	0	3	0	0	6	63	0	1	1	1	1	1	4	1	2	1	1	1	0	1	0	0	1	1	1	#NULL!	1	1	1	1	0	2	1	1	1	1	1
32555421701	0	0	0	0	5	0	3	3	3	3	0	3	3	0	3	2	23	76	1	0	1	1	0	1	5	1	4	1	0	0	0	0	0	0	0	0	0	#NULL!	0	0	0	0	0	2	1	1	0	0	0
17740220302	0	0	1	0	8	0	2	2	2	3	3	0	0	1	3	0	16	54	1	1	1	1	1	1	4	1	4	1	0	1	1	0	0	0	1	0	0	#NULL!	1	1	1	1	1	2	0	1	0	1	1
20742831501	0	1	0	0	6	0	1	0	0	0	1	0	0	2	0	0	4	73	0	1	1	1	1	1	2	1	3	1	1	0	1	0	0	0	0	1	1	#NULL!	1	0	0	0	0	2	1	0	0	0	1
32014622102	1	0	0	0	7	1	2	1	1	0	3	0	0	3	0	0	10	64	1	1	1	1	0	1	4	1	2	1	1	0	1	0	1	0	0	1	0	#NULL!	1	1	1	1	1	2	0	1	1	0	1
06048122602	0	0	0	0	7	0	2	2	1	0	2	0	2	3	1	0	13	58	1	1	1	1	1	1	4	1	2	1	1	1	1	1	1	0	0	1	0	#NULL!	1	1	1	1	1	1	1	1	1	1	0
16823120701	0	1	1	0	6	0	2	1	0	0	2	0	0	3	0	0	8	66	0	1	1	1	0	1	4	1	3	0	0	1	1	1	1	0	0	0	0	#NULL!	1	1	1	1	0	1	0	0	0	0	1
16600630901	0	1	1	0	7	0	1	1	1	2	3	1	0	2	1	0	12	67	1	1	1	1	1	1	3	2	#NULL!	0	0	0	0	0	0	0	0	0	0	#NULL!	0	0	0	0	0	2	1	0	0	0	0
03047621101	0	1	0	0	7	0	0	0	1	0	3	0	1	3	0	0	8	70	0	0	1	1	1	1	5	1	3	1	0	1	0	0	1	1	0	1	1	#NULL!	1	1	1	1	1	2	1	1	0	1	0
05630210502	1	1	1	1	7	1	3	0	0	0	3	0	0	3	0	0	9	54	0	1	1	1	1	1	4	1	3	1	1	0	1	1	1	0	0	0	1	#NULL!	1	1	0	0	0	2	1	1	1	0	0
21242833201	0	0	0	0	7	1	0	0	0	0	3	0	0	3	0	0	6	68	0	0	1	1	1	1	4	1	3	1	1	0	0	1	0	0	0	0	1	#NULL!	1	1	0	0	0	2	0	1	0	0	0
33823130502	0	0	0	0	10	0	1	1	1	1	2	0	0	3	0	0	9	61	0	1	1	1	0	0	5	1	1	1	0	0	0	1	0	0	1	0	0	#NULL!	1	1	1	1	1	2	1	1	0	0	0
16600630801	0	1	1	0	5	0	2	2	2	0	0	0	3	1	3	0	13	69	1	1	1	1	1	1	4	1	2	1	1	1	1	0	0	0	0	0	0	#NULL!	1	1	1	1	1	2	1	0	0	0	0
28015430402	1	1	1	0	7	1	0	0	1	0	0	0	1	1	0	0	3	55	0	1	1	1	1	1	4	1	2	1	1	0	0	0	1	0	0	1	1	#NULL!	1	1	1	0	0	2	1	1	1	0	0
32404510901	1	0	0	0	4	1	0	0	1	1	2	0	3	3	0	0	10	59	1	1	1	1	1	1	5	2	#NULL!	0	0	0	0	0	0	0	0	0	0	#NULL!	1	1	1	1	1	2	1	0	0	0	0
10538130902	1	1	0	0	7	1	1	1	0	0	3	0	2	3	0	1	11	60	1	1	1	1	0	1	2	1	1	1	1	0	0	0	1	1	0	0	0	#NULL!	1	1	1	1	1	2	1	1	1	0	0
32113111001	0	0	0	0	4	0	1	0	2	2	0	0	2	0	0	0	7	69	0	1	1	1	1	1	4	1	3	1	1	0	1	1	0	0	1	0	0	#NULL!	1	0	0	0	0	2	0	1	1	0	1
11274410701	0	0	0	0	7	0	3	2	2	2	1	2	0	3	3	2	20	56	1	1	1	1	0	1	3	1	3	1	1	0	1	1	0	1	0	0	1	#NULL!	1	0	1	1	1	2	0	1	0	0	1
10400431702	0	1	1	0	7	0	1	1	1	0	0	2	1	0	2	0	8	84	0	1	1	0	0	1	5	1	1	1	0	0	1	1	0	0	1	1	0	#NULL!	1	0	0	0	0	2	1	1	0	0	1
28825111101	0	0	1	0	9	0	0	0	0	0	3	0	0	2	0	0	5	70	0	1	1	1	1	1	3	1	3	0	0	0	0	1	0	1	0	0	1	#NULL!	1	1	1	1	1	2	0	0	0	0	0
10825911302	0	0	#NULL!	#NULL!	3	0	3	3	0	3	3	0	3	2	0	0	17	53	1	1	1	0	0	1	4	1	1	1	0	0	0	0	1	1	0	0	0	#NULL!	1	0	0	0	0	2	0	0	0	0	0
29409921202	0	0	#NULL!	0	6	0	1	1	0	1	2	0	1	0	0	0	6	60	0	1	1	1	1	1	4	1	4	1	0	0	1	0	1	0	0	0	1	#NULL!	1	1	1	1	1	2	1	1	0	0	0
10510223102	0	1	#NULL!	0	7	0	0	0	0	0	3	1	0	3	0	0	7	56	0	1	1	1	1	1	4	1	4	0	1	0	0	0	0	0	0	0	0	#NULL!	1	0	0	0	0	2	1	0	1	0	0
26167620801	0	1	0	0	4	0	3	2	2	2	2	0	0	0	0	0	11	60	1	1	1	1	1	1	4	1	2	1	1	0	0	0	1	1	0	0	1	#NULL!	0	0	0	0	0	2	1	1	1	0	0
29824532702	0	0	0	0	8	0	0	2	1	1	1	1	0	0	0	0	6	99	0	1	0	0	0	1	4	1	3	0	0	0	0	1	0	0	0	0	0	#NULL!	0	0	0	0	0	2	0	0	0	0	0
10400412202	1	1	1	0	8	1	1	1	0	3	2	0	0	3	0	0	10	79	1	1	1	1	1	1	3	1	1	1	0	0	0	1	0	0	0	0	0	#NULL!	1	0	0	0	0	2	1	1	0	0	0
05405412302	0	1	0	0	8	0	0	0	0	3	3	0	0	1	0	0	7	65	0	1	1	1	1	0	4	1	1	0	0	0	1	0	1	1	1	0	0	#NULL!	1	1	1	1	1	2	0	0	0	0	0
03110630302	0	1	0	0	8	0	2	2	2	2	1	1	0	1	0	1	12	71	1	1	1	1	1	1	4	1	4	1	0	0	0	0	1	0	1	0	1	#NULL!	1	0	0	0	0	2	0	1	0	0	0
10820621701	0	0	0	0	6	0	1	1	1	1	1	0	1	1	1	0	8	55	0	1	1	1	1	1	4	1	1	1	1	0	0	1	0	1	0	0	0	#NULL!	1	1	1	1	1	2	1	1	1	0	0
16243122701	1	0	0	0	7	0	1	3	2	0	0	0	2	3	3	0	14	79	1	1	1	1	1	1	5	1	1	0	0	0	0	1	0	0	0	0	0	#NULL!	0	0	0	0	0	2	0	0	0	0	0
05604310501	0	0	0	0	6	0	3	3	3	2	0	1	2	1	1	0	16	74	1	0	1	1	1	1	4	1	4	1	0	0	0	0	1	0	1	0	0	#NULL!	1	0	0	0	0	2	0	1	0	0	0
32165920301	1	1	0	0	8	1	0	0	0	0	3	0	0	1	0	0	4	65	0	1	1	1	1	1	2	1	2	1	1	1	0	0	0	0	1	0	1	#NULL!	1	1	1	1	1	2	1	1	1	1	0
11827621802	0	0	0	0	7	0	0	0	1	0	2	0	0	0	0	0	3	64	0	1	0	0	0	1	5	2	#NULL!	0	0	0	0	0	0	0	0	0	0	#NULL!	0	0	0	0	0	2	0	0	0	0	0
26630630201	0	1	0	0	7	0	3	3	3	3	0	0	2	1	1	3	19	76	1	1	0	0	0	0	5	1	4	1	0	0	0	0	0	0	0	1	0	#NULL!	0	0	0	0	0	2	0	1	0	0	0
32113130701	1	0	1	0	8	0	0	0	0	0	3	0	3	2	1	0	9	65	0	1	1	1	1	1	2	1	1	0	1	0	0	1	1	1	0	1	1	#NULL!	1	1	1	0	0	2	1	0	1	0	0
05630220101	1	1	0	0	6	1	0	0	1	0	3	0	0	2	0	0	6	58	0	1	1	1	0	1	4	1	3	0	1	0	1	1	1	0	1	0	1	#NULL!	1	0	0	0	0	2	1	0	1	0	0
10825922101	0	1	#NULL!	0	6	0	1	0	1	3	0	3	0	3	0	0	11	73	1	1	1	1	0	1	4	1	3	1	1	0	0	0	0	0	0	0	0	#NULL!	1	0	1	0	0	2	0	0	0	0	0
29409932501	0	0	#NULL!	0	7	0	1	0	0	1	2	0	0	2	0	0	6	67	0	1	1	1	0	1	4	2	#NULL!	0	0	0	0	0	0	0	0	0	0	#NULL!	0	0	0	0	0	2	0	0	0	0	0
29824530602	0	0	0	0	2	0	3	0	0	0	3	0	3	3	0	0	12	71	1	1	1	1	1	1	5	1	3	1	1	0	1	0	0	1	0	1	1	#NULL!	1	0	0	0	0	2	0	1	1	0	0
08967630702	0	0	0	0	6	0	0	1	0	1	2	1	0	2	1	1	9	65	0	1	1	1	1	1	3	#NULL!	#NULL!	0	0	0	0	0	0	0	0	0	0	#NULL!	1	1	0	0	0	2	1	0	0	0	0
12249031101	0	1	0	#NULL!	6	0	1	2	1	1	2	0	1	2	1	1	12	78	1	0	0	0	0	1	5	1	3	0	0	0	1	1	0	0	0	0	1	#NULL!	1	0	0	0	0	2	0	0	0	0	0
32404511201	0	0	1	0	5	0	0	0	0	0	3	0	0	3	0	0	6	68	0	1	1	1	1	0	4	1	3	1	0	0	1	1	0	0	0	1	0	#NULL!	1	1	0	0	0	2	0	1	0	0	0
06460410201	0	1	1	0	7	0	1	1	0	0	3	0	2	3	0	0	10	66	1	1	1	1	1	1	3	1	4	1	1	1	1	1	0	1	1	0	0	#NULL!	1	1	0	0	0	2	1	1	1	1	1
06403322402	0	0	0	0	8	0	0	0	0	0	3	0	0	2	0	0	5	64	0	1	1	1	0	1	4	1	1	1	0	0	1	1	1	0	0	0	0	#NULL!	1	1	1	1	1	2	1	1	0	0	1
06554631202	0	1	1	1	8	0	2	3	3	2	3	2	1	1	0	1	18	61	1	0	1	0	0	1	4	1	3	1	1	0	1	0	1	0	1	0	0	#NULL!	1	0	0	0	0	2	0	1	0	0	1
29863131301	1	1	1	0	6	0	0	0	1	0	3	0	0	3	0	0	7	57	0	1	1	1	1	1	2	1	2	0	1	0	0	0	0	0	1	0	0	#NULL!	1	1	1	1	1	2	1	0	1	0	0
05634632001	0	0	0	0	4	0	0	2	2	1	1	0	3	1	1	1	12	66	1	1	0	0	1	1	5	1	1	1	0	0	1	0	0	0	1	0	0	#NULL!	1	0	0	0	0	2	0	0	0	0	0
07400411102	1	1	1	1	4	1	1	0	0	0	3	0	3	3	0	0	10	73	1	1	1	1	1	1	3	1	4	0	0	1	0	0	1	0	0	0	1	#NULL!	1	1	0	0	0	2	0	0	0	1	0
29743931502	1	1	1	1	6	1	0	1	1	0	1	0	1	3	0	0	7	71	0	1	1	1	1	1	4	1	4	1	1	1	1	0	0	0	0	0	1	#NULL!	1	1	1	1	1	2	1	1	1	1	1
14240330102	0	0	1	0	10	0	0	2	0	0	3	0	0	2	0	0	7	74	0	1	1	1	0	1	4	1	4	0	0	0	0	0	1	0	0	0	0	#NULL!	1	0	0	0	0	2	1	0	0	0	0
21117610202	0	0	0	0	8	0	1	1	1	0	3	0	0	0	0	0	6	58	0	1	1	1	1	1	4	1	2	1	0	1	0	0	0	0	1	1	1	#NULL!	1	1	1	1	1	2	1	1	0	0	0
24460431301	0	0	0	0	6	0	2	2	2	1	0	0	1	1	2	2	13	55	1	1	1	0	0	0	4	1	3	1	1	0	0	0	1	1	0	0	1	#NULL!	1	1	1	1	0	2	1	1	1	0	0
01403121401	0	0	0	0	8	0	2	2	2	2	1	0	0	1	0	0	10	57	1	1	1	1	0	0	5	#NULL!	#NULL!	0	0	0	0	0	0	0	0	0	0	#NULL!	1	1	0	0	0	2	0	0	0	0	0
11827620902	0	0	#NULL!	#NULL!	7	1	0	0	0	0	1	0	2	1	0	0	4	69	0	1	0	0	0	1	4	2	#NULL!	0	0	0	0	0	0	0	0	0	0	#NULL!	0	0	0	0	0	2	0	0	0	0	0
10400411102	1	1	1	0	7	1	0	0	2	0	3	0	2	2	2	0	11	67	1	1	1	1	1	1	4	1	1	1	0	1	1	0	1	0	0	1	0	#NULL!	1	1	0	0	0	2	1	1	1	1	0
32530632402	0	0	0	0	6	0	0	0	0	2	3	0	3	3	0	0	11	53	1	1	0	1	1	1	5	1	3	1	1	0	1	0	0	1	1	0	1	#NULL!	1	1	1	0	0	2	1	1	1	0	1
03467631201	1	0	0	0	8	1	0	0	0	0	3	0	0	3	0	0	6	61	0	1	1	0	1	1	2	1	2	1	1	1	0	0	1	0	0	0	1	#NULL!	1	1	1	1	1	2	1	1	0	1	0
28550212902	0	0	0	0	11	0	0	0	0	0	3	0	3	3	0	0	9	62	0	0	1	1	0	1	4	1	1	1	0	0	1	1	0	1	0	0	0	#NULL!	1	0	0	0	0	2	0	1	0	0	1
29402821002	1	0	0	0	6	1	0	0	0	0	0	0	0	3	0	0	3	68	0	1	1	1	1	1	2	1	2	1	1	0	1	0	0	0	0	0	1	#NULL!	1	1	1	1	1	2	1	1	1	0	1
26605922302	0	0	0	0	7	0	1	1	0	1	0	0	1	2	0	0	6	63	0	1	1	1	1	1	5	1	1	0	0	0	1	0	0	1	1	0	0	#NULL!	1	0	0	0	0	2	1	1	0	0	1
29409910502	0	0	#NULL!	0	10	0	0	1	0	1	2	0	0	2	0	0	6	58	0	1	1	1	0	1	5	1	1	1	1	0	0	0	0	0	0	0	1	#NULL!	1	1	1	1	0	2	1	0	1	0	1
13820222402	1	0	0	0	6	1	0	1	0	0	3	0	1	3	0	0	8	56	0	1	1	1	1	1	4	1	2	1	1	1	0	0	1	1	0	0	0	#NULL!	1	1	1	0	0	2	1	1	1	1	1
21115430502	0	1	0	1	8	0	1	3	1	1	0	1	1	1	1	1	11	69	1	1	1	1	1	1	5	1	1	1	1	0	0	0	0	1	0	1	1	#NULL!	1	1	0	0	0	2	0	1	1	0	0
32165911802	0	1	0	1	6	0	1	3	1	1	3	0	0	3	0	0	12	67	1	0	1	0	1	1	5	1	2	1	0	0	0	1	1	0	1	1	0	#NULL!	0	0	0	0	0	2	1	0	0	0	0
08967620201	0	0	1	0	6	0	0	3	1	0	2	0	1	3	1	0	11	51	1	1	1	1	1	1	2	1	4	1	1	0	0	1	1	0	1	0	1	#NULL!	1	1	1	1	0	2	1	1	0	0	0
19403712001	0	0	0	0	3	1	3	2	3	2	0	0	3	0	0	0	13	59	1	1	1	1	0	1	5	1	4	1	0	0	1	0	1	0	0	0	1	#NULL!	1	1	1	0	0	2	1	1	0	0	0
24111611201	0	1	0	0	6	0	2	0	2	1	2	0	0	3	0	0	10	74	1	1	1	1	1	1	4	1	3	1	1	0	0	0	0	1	0	1	1	#NULL!	1	1	1	1	1	2	1	1	1	0	0
10510211001	0	0	0	0	8	0	0	0	0	0	3	0	0	3	0	0	6	60	0	1	1	1	1	1	5	1	2	1	0	1	0	1	1	0	0	0	1	#NULL!	1	0	0	0	0	2	1	0	0	0	0
10510221701	0	1	1	0	6	0	0	0	0	0	3	0	0	3	0	0	6	81	0	1	1	1	1	1	3	1	4	0	1	0	0	0	0	0	1	1	1	#NULL!	1	1	0	0	0	2	1	0	0	0	0
10179110501	0	1	0	0	7	0	0	0	0	0	3	0	3	2	0	0	8	56	0	0	1	1	1	1	5	1	3	1	0	0	1	1	0	0	1	0	1	#NULL!	1	1	1	0	0	2	0	1	0	0	1
10179131301	1	1	1	0	7	1	3	0	3	1	3	2	1	2	2	0	17	60	1	1	1	1	0	1	4	1	3	1	1	0	0	0	0	0	0	0	0	#NULL!	1	1	1	1	1	2	1	0	0	0	0
19403732602	0	1	0	0	5	0	0	0	0	0	3	0	3	0	0	0	6	71	0	0	1	1	1	1	4	1	1	1	0	1	0	1	0	1	1	1	0	#NULL!	1	1	1	1	1	2	1	0	0	1	0
26605910802	0	1	0	0	4	0	0	0	0	0	2	0	3	0	0	0	5	66	0	1	1	1	1	1	5	1	3	0	0	0	0	0	0	0	0	0	0	11	1	1	1	1	1	2	0	0	0	0	0
32468112701	0	0	0	0	6	0	3	3	3	2	1	0	3	1	0	2	18	56	1	0	1	1	1	1	5	1	4	1	0	0	0	1	0	0	0	1	0	#NULL!	0	0	0	0	0	2	1	1	0	0	0
17115931301	0	0	0	0	7	0	0	2	3	3	2	0	0	1	0	0	11	62	1	1	1	1	1	1	5	1	3	0	0	0	0	0	0	1	0	1	1	#NULL!	1	1	0	0	0	2	1	1	0	0	0
32555432202	0	0	0	0	2	0	3	1	3	1	3	1	3	3	3	1	22	56	1	1	1	1	1	1	5	1	1	1	1	0	0	0	1	1	0	0	0	#NULL!	0	0	0	0	0	2	1	1	1	0	0
10825913101	0	0	0	0	7	0	0	1	0	1	3	0	2	3	0	0	10	68	1	1	1	1	1	1	3	1	3	0	0	0	1	1	0	0	0	0	0	#NULL!	1	1	0	0	0	2	1	0	0	1	0
29167632201	1	0	#NULL!	0	7	1	0	0	1	0	3	1	1	3	1	1	11	53	1	1	1	1	0	1	3	1	4	1	1	0	1	0	0	1	0	1	1	#NULL!	1	1	1	1	1	2	1	1	1	0	1
09400430901	0	0	0	1	8	0	2	0	0	0	3	0	0	3	0	0	8	62	0	1	1	1	1	1	1	1	1	1	0	1	1	0	1	0	1	1	0	#NULL!	1	0	0	0	0	2	1	1	0	1	1
29743931901	0	0	0	0	7	0	2	2	2	3	2	1	1	2	2	2	19	65	1	1	1	1	1	1	3	2	#NULL!	0	0	0	0	0	0	0	0	0	0	#NULL!	0	0	0	0	0	2	1	0	0	0	0
01044630402	0	1	1	0	4	0	0	0	0	0	0	0	2	3	0	0	5	55	0	0	0	0	1	1	5	1	4	0	0	0	0	0	0	0	0	0	0	#NULL!	0	0	0	0	0	2	0	0	0	0	0
34776330202	1	1	0	0	4	1	3	3	3	3	0	0	3	0	0	0	15	63	1	1	1	1	1	1	5	1	4	1	0	0	1	0	0	0	0	0	0	#NULL!	1	1	0	0	0	2	1	0	0	0	0
26557621602	1	0	0	0	6	1	0	0	0	0	2	3	2	3	0	0	10	69	1	1	1	1	1	1	4	1	4	1	0	0	1	1	1	0	0	0	0	#NULL!	1	1	1	1	1	2	1	0	0	0	0
08967620802	0	1	0	1	7	0	0	0	0	0	3	0	0	3	0	0	6	67	0	1	1	1	1	1	3	1	3	1	1	0	1	1	1	1	1	1	1	#NULL!	1	1	1	1	1	2	1	1	1	1	1
32404522401	0	0	0	0	6	0	3	3	3	3	0	0	2	3	3	3	23	70	1	0	0	1	1	0	4	1	4	1	1	0	1	1	1	0	0	0	1	#NULL!	1	0	0	0	0	2	1	1	1	0	1
29633132602	0	0	0	0	5	0	0	2	0	0	3	0	3	2	0	0	10	54	1	1	1	1	0	1	4	1	2	1	0	0	0	0	1	1	0	0	1	#NULL!	1	1	1	1	1	2	0	1	0	0	0
29608111701	0	0	0	0	8	0	3	0	0	0	3	0	3	2	0	0	11	56	1	0	1	1	0	1	5	1	2	1	1	1	0	0	1	1	0	0	1	#NULL!	1	1	1	1	1	2	1	1	1	1	1
29863131502	1	0	0	1	6	1	0	1	0	0	0	0	2	2	0	0	5	53	0	1	1	0	0	1	3	1	4	1	1	0	0	1	1	0	0	0	1	#NULL!	1	1	1	1	1	2	1	1	0	0	0
26605910901	0	0	0	0	7	0	2	1	3	2	3	0	1	2	0	0	14	66	1	1	1	1	1	1	5	1	3	1	1	0	0	0	0	0	1	1	1	#NULL!	1	1	0	0	0	2	1	1	1	0	0
29409931702	1	0	0	0	7	0	1	1	0	0	2	0	0	2	0	0	6	72	0	1	1	1	1	1	3	1	1	1	0	0	0	1	0	0	0	1	0	#NULL!	1	0	0	0	0	2	0	0	0	0	0
33040431302	0	1	0	0	8	0	0	0	1	2	1	0	1	3	0	1	9	75	0	0	1	0	1	1	4	2	#NULL!	0	0	0	0	0	0	0	0	0	0	#NULL!	0	0	0	0	0	2	0	0	0	0	0
01010423001	1	1	0	1	6	1	0	0	1	0	3	0	1	2	2	0	9	58	0	1	1	1	1	1	4	1	4	1	1	0	0	0	0	0	1	0	1	#NULL!	1	0	0	0	0	2	0	1	1	0	0
05660421601	0	0	0	0	6	0	0	0	0	2	3	0	2	3	0	0	10	55	1	1	1	1	0	1	5	1	4	1	0	0	1	0	1	0	0	0	0	#NULL!	1	1	1	0	0	2	0	1	0	0	1
29633131601	1	1	1	0	4	1	0	0	0	0	3	0	3	2	0	0	8	54	0	1	1	1	1	1	3	1	4	1	1	0	1	0	1	1	1	1	0	#NULL!	1	0	0	0	0	2	1	1	1	0	1
17115912602	0	1	1	0	6	0	0	0	0	3	2	0	0	3	0	0	8	63	0	1	1	0	1	1	3	1	4	1	0	0	0	0	0	0	0	1	0	#NULL!	1	0	0	0	0	1	0	1	0	0	0
29863132301	1	1	1	0	4	1	2	0	2	0	0	0	3	2	0	0	9	56	0	1	1	1	1	1	3	1	1	1	0	1	1	0	0	0	1	0	0	#NULL!	1	0	0	0	0	2	1	1	1	0	1
26605930802	1	0	0	0	8	1	3	3	3	2	0	0	3	0	0	0	14	78	1	1	1	1	1	1	5	1	3	0	0	0	1	1	1	0	1	0	0	#NULL!	1	0	0	0	0	2	1	1	1	0	1
29824522501	0	0	0	0	8	0	1	1	1	1	1	0	0	3	0	0	8	64	0	1	1	1	1	1	4	1	3	1	1	0	0	0	0	1	1	1	0	#NULL!	1	1	1	1	1	2	1	1	1	0	0
13555921902	1	1	1	0	9	1	0	0	0	0	3	0	0	3	0	0	6	65	0	1	1	1	1	0	2	1	2	1	1	1	0	0	1	0	1	0	1	#NULL!	1	1	0	0	0	2	0	1	1	1	0
32165910302	0	0	0	0	5	0	0	2	0	0	0	0	0	3	0	0	5	73	0	0	1	1	1	1	4	1	1	1	1	1	0	0	1	1	0	0	0	#NULL!	1	1	1	0	0	2	1	1	0	1	0
32468120102	0	1	0	0	9	0	2	2	3	3	0	0	0	0	0	0	10	58	1	1	1	1	0	1	5	1	3	1	0	0	1	0	0	0	0	0	1	#NULL!	1	0	0	0	0	2	1	1	0	0	1
10825923001	0	1	0	0	5	0	1	1	1	3	0	0	3	1	0	1	11	75	1	1	1	1	1	1	5	2	#NULL!	0	0	0	0	0	0	0	0	0	0	#NULL!	1	0	0	0	0	2	0	0	0	0	0
16010420801	0	0	0	0	5	0	1	0	1	0	2	0	1	2	0	1	8	72	0	1	1	1	1	1	3	1	1	1	1	1	0	0	1	0	1	0	0	#NULL!	1	1	1	1	1	2	1	1	1	1	0
10820621301	1	1	0	0	5	0	0	0	1	3	0	0	1	2	1	0	8	68	0	1	1	1	1	1	5	1	2	1	0	0	0	0	1	1	0	0	1	#NULL!	1	1	1	1	1	2	1	1	0	0	0
29633132701	0	1	1	1	3	0	3	3	3	3	0	3	3	0	2	3	23	58	1	1	0	1	0	0	5	1	4	0	0	0	0	0	0	0	0	0	0	#NULL!	0	0	0	0	0	2	0	0	0	0	0
28110410101	1	1	1	0	8	1	0	2	0	0	3	1	3	3	0	0	12	66	1	1	1	1	1	1	3	1	2	0	0	0	0	0	1	0	0	0	1	#NULL!	1	0	0	0	0	2	1	0	0	0	0
20740630402	0	0	0	1	6	0	1	0	0	1	3	0	0	3	0	0	8	59	0	0	1	1	0	1	5	1	2	1	1	0	0	0	0	0	1	0	1	#NULL!	0	0	0	0	0	2	0	0	0	0	0
06048120802	0	1	1	0	6	0	3	3	1	1	2	2	3	1	3	2	21	69	1	0	1	0	1	1	5	1	4	0	0	0	1	1	1	0	1	0	0	#NULL!	1	1	1	1	1	2	1	0	0	0	0
15115620402	0	0	0	0	7	0	1	0	1	0	0	0	0	3	1	0	6	68	0	0	1	1	1	1	4	1	3	1	1	0	0	1	1	0	0	1	0	#NULL!	1	1	1	1	1	2	1	1	0	0	0
05630220302	1	0	0	0	7	1	1	0	0	0	2	0	2	2	0	0	7	58	0	1	1	1	1	1	4	1	4	1	1	1	1	0	0	0	0	0	0	#NULL!	1	1	1	1	1	2	1	1	1	1	1
26557620302	1	1	1	0	6	0	0	0	0	0	3	0	0	3	0	0	6	69	0	1	1	1	0	1	4	1	4	1	1	0	1	0	0	0	1	1	1	#NULL!	1	1	1	1	1	2	1	1	1	0	1
11460430401	1	0	0	0	4	1	3	2	1	0	3	0	0	3	3	0	15	58	1	1	1	1	1	1	2	1	1	1	1	0	0	0	1	0	0	0	1	#NULL!	1	1	1	1	1	2	0	1	1	0	0
14115430802	0	0	0	0	6	0	1	2	0	1	3	0	1	3	0	0	11	57	1	1	1	1	1	1	5	1	1	1	1	0	0	0	0	1	1	0	0	#NULL!	1	1	1	1	0	2	1	1	1	0	1
16600621301	1	1	0	0	6	1	0	1	0	0	3	0	0	3	0	0	7	60	0	1	1	1	1	1	5	1	3	1	1	1	1	0	0	1	1	1	1	#NULL!	1	1	1	0	0	2	1	1	1	1	0
03467621202	0	0	0	0	7	0	2	0	2	0	2	0	1	2	0	0	9	55	0	1	1	1	1	1	4	1	1	1	1	1	0	0	0	1	1	0	0	#NULL!	1	0	0	0	0	2	0	1	1	1	0
32555411702	1	0	0	0	8	1	0	0	0	0	3	0	2	3	0	0	8	61	0	1	1	1	1	0	5	1	4	1	0	0	1	0	1	0	0	1	0	#NULL!	1	1	1	1	1	2	1	1	0	0	1
24460411001	0	0	1	1	6	0	1	1	1	0	2	0	2	1	1	0	9	81	0	1	1	1	1	1	4	1	3	0	1	0	0	1	0	1	0	0	1	#NULL!	0	0	0	0	0	2	0	0	0	0	0
14115411302	1	1	1	0	6	1	2	2	0	0	2	0	1	2	0	0	9	58	0	1	1	1	1	1	4	1	4	1	1	1	1	0	0	1	1	1	1	#NULL!	1	1	1	1	1	2	0	1	1	0	1
14401610501	0	1	1	0	6	0	0	3	2	2	2	3	2	2	2	2	20	65	1	1	1	1	1	1	4	1	4	0	1	1	1	0	0	0	1	1	0	#NULL!	1	0	0	0	0	2	1	0	1	0	0
17553121102	1	0	0	0	6	0	0	0	0	0	3	0	0	3	2	0	8	69	0	1	1	1	1	1	3	1	2	1	1	0	0	0	0	1	1	1	1	#NULL!	1	1	1	1	1	2	1	1	1	0	0
32635922102	0	0	0	0	6	0	3	3	3	3	0	0	3	1	0	0	16	57	1	1	1	1	1	1	5	1	3	1	1	0	1	0	0	1	0	0	0	#NULL!	1	0	0	0	0	2	1	1	1	0	1
13555920101	0	1	0	0	6	0	3	3	3	3	0	0	1	3	0	3	19	56	1	1	1	1	1	1	5	1	3	0	1	0	1	1	0	0	0	1	1	#NULL!	1	1	1	0	0	2	1	1	1	0	1
29409930602	0	0	0	0	6	0	0	0	0	0	3	0	3	3	1	0	10	65	1	1	1	1	1	1	3	2	3	0	0	0	0	0	0	0	0	0	0	#NULL!	0	0	0	0	0	2	0	0	0	0	0
34776330702	1	1	0	0	8	0	2	1	1	1	3	1	1	3	0	0	13	58	1	1	1	1	0	1	5	1	2	1	0	0	0	0	1	0	0	0	1	#NULL!	1	1	1	1	1	2	1	1	0	0	0
10820621001	0	0	0	0	5	0	2	1	2	1	1	3	0	1	0	2	13	60	1	1	1	1	0	1	5	1	4	1	0	0	0	0	0	0	0	1	1	#NULL!	1	1	1	1	1	2	1	1	0	0	0
29167631901	1	1	1	0	6	1	0	3	1	3	1	3	2	1	2	0	16	62	1	1	1	1	1	0	5	1	3	1	1	0	1	0	0	0	1	0	0	#NULL!	1	0	0	0	0	2	1	1	1	0	1
29743921202	0	0	0	0	8	0	1	0	3	2	3	1	0	3	0	0	13	62	1	1	1	1	1	1	5	1	2	1	1	1	0	0	1	1	0	0	0	#NULL!	1	0	0	0	0	2	1	1	1	1	0
07550420802	0	1	1	0	7	1	1	0	0	0	2	1	1	0	0	0	5	58	0	1	1	1	0	1	3	1	3	1	1	0	1	1	0	1	0	0	0	#NULL!	1	0	1	1	1	2	1	1	1	1	1
32468110901	0	0	0	0	8	0	0	2	2	2	3	0	1	3	0	0	13	54	1	1	1	1	1	1	5	1	3	0	1	0	1	1	1	1	0	1	0	#NULL!	1	0	0	0	0	2	1	0	1	0	1
24460412801	#NULL!	0	1	0	7	0	1	2	2	2	1	0	0	3	0	0	11	69	1	1	0	1	1	1	4	1	3	0	0	0	0	0	0	1	1	0	0	#NULL!	1	1	1	1	1	2	1	0	0	0	0
10400411001	0	0	0	0	7	1	2	0	1	1	2	0	2	2	0	0	10	89	1	1	1	1	1	1	5	1	4	0	0	0	0	0	0	0	0	0	0	#NULL!	0	0	0	0	0	2	0	0	0	0	0
26535911101	0	1	0	0	8	0	0	0	0	1	3	0	0	2	0	0	6	64	0	1	1	1	1	1	4	1	2	1	0	1	0	0	1	0	1	1	1	#NULL!	1	1	1	1	0	2	1	1	0	1	0
24111611202	1	1	0	1	6	0	0	2	1	0	0	0	0	3	0	0	6	78	0	1	1	1	1	1	4	1	1	1	1	0	0	0	0	0	1	1	0	#NULL!	1	0	0	0	0	2	1	1	1	1	1
16010412501	0	0	0	1	8	0	3	0	3	0	3	1	3	1	2	1	17	64	1	1	1	1	1	1	4	1	4	0	1	0	1	1	1	0	1	0	0	#NULL!	1	1	1	1	1	2	1	0	1	0	1
16600631301	0	1	0	0	7	0	3	0	0	2	1	1	0	1	1	2	11	63	1	0	1	1	1	1	5	1	2	1	1	0	0	0	0	1	0	0	1	#NULL!	1	0	0	0	0	2	1	1	1	0	0
11827610601	0	1	1	1	9	0	0	1	0	2	0	0	0	0	0	0	3	66	0	0	1	0	0	1	5	1	4	1	0	0	1	0	1	1	1	0	0	#NULL!	0	0	0	0	0	2	1	1	0	1	0
29633120102	0	0	0	0	5	0	1	1	1	0	0	0	1	0	0	0	4	65	0	0	1	0	1	1	4	1	4	1	1	0	0	0	0	0	1	0	0	#NULL!	1	1	1	1	1	2	0	1	1	0	0
28825122602	0	0	1	0	6	0	0	0	0	0	1	0	0	1	0	0	2	56	0	1	1	1	1	1	4	1	2	1	1	1	1	0	1	1	1	0	1	#NULL!	1	0	0	0	0	2	1	1	1	1	1
01405120702	0	0	0	0	8	0	0	2	3	2	3	0	0	3	0	0	13	54	1	1	1	0	1	1	5	1	2	0	1	0	0	0	1	1	1	0	0	#NULL!	0	0	0	0	0	2	0	0	0	0	0
07242830401	0	1	0	0	4	1	0	0	0	0	0	0	1	3	0	0	4	82	0	1	1	1	1	1	3	1	4	1	0	0	0	0	1	0	1	1	1	#NULL!	1	1	1	1	1	2	1	1	0	0	0
03467622202	0	1	0	1	7	0	1	0	1	0	3	1	1	1	0	0	8	64	0	1	1	0	1	1	5	1	1	1	0	0	0	0	1	0	1	0	0	#NULL!	1	1	1	1	1	2	1	0	0	0	0
12249010402	0	0	0	0	8	0	1	2	1	1	2	1	0	1	0	0	9	56	0	1	1	1	0	1	4	1	2	1	0	1	0	0	1	1	0	0	1	#NULL!	1	1	1	1	1	2	1	1	0	0	0
26860630201	0	1	0	0	7	0	3	2	0	2	3	0	1	3	0	0	14	68	1	1	1	1	1	1	5	1	2	1	1	1	0	0	0	0	0	0	0	#NULL!	0	0	0	0	0	2	0	1	1	0	0
01464321902	0	1	1	0	7	0	0	1	1	0	3	0	1	3	0	1	10	63	1	1	1	1	1	1	4	1	1	1	1	0	1	0	0	1	1	1	0	#NULL!	1	1	1	1	1	2	1	1	0	1	0
24111610301	1	1	1	1	6	1	0	0	0	0	2	0	3	2	0	0	7	71	0	1	1	1	1	1	4	1	2	1	1	1	0	1	1	1	1	0	0	#NULL!	1	1	1	0	1	2	1	1	1	1	0
17553121902	1	0	0	0	8	1	0	0	0	0	0	0	0	2	0	0	2	67	0	1	1	1	1	1	4	1	3	1	1	0	1	0	0	1	0	0	1	#NULL!	1	1	1	1	1	2	1	1	1	0	0
06403311701	0	0	0	0	8	0	0	0	0	0	3	0	0	3	0	0	6	67	0	1	1	1	1	1	3	1	1	1	0	0	1	1	1	1	1	1	1	#NULL!	1	1	1	1	1	1	1	1	0	0	1
07463131701	0	1	0	1	2	0	2	2	2	3	0	0	3	0	2	0	14	81	1	0	1	1	0	0	5	1	1	0	0	0	0	0	0	0	0	0	0	11	0	0	0	0	0	2	0	0	0	0	0
29743911602	0	0	0	0	5	0	2	1	1	0	3	0	3	3	0	0	13	71	1	1	1	1	1	1	4	1	2	1	1	1	0	0	1	0	1	1	1	#NULL!	1	1	1	1	1	2	1	1	1	1	0
07463111602	0	0	0	0	5	0	1	0	0	0	3	0	0	0	0	0	4	63	0	1	1	0	1	0	4	1	2	1	0	0	0	0	0	0	1	0	0	#NULL!	1	1	1	1	0	2	0	1	1	1	1
16600632001	0	0	0	0	7	0	3	2	2	2	0	0	0	2	0	0	11	69	1	1	0	1	1	1	5	2	3	0	0	0	0	0	0	0	0	0	0	#NULL!	1	0	0	0	0	2	0	0	0	0	0
32555412101	0	1	0	0	6	0	0	1	0	2	1	0	0	2	0	0	6	68	0	1	1	1	1	1	4	1	1	1	1	1	1	0	1	1	0	0	1	#NULL!	1	1	1	1	1	1	1	1	1	1	1
11748922301	0	1	0	0	9	0	0	0	1	0	2	0	2	3	0	0	8	71	0	0	1	1	1	1	4	1	3	0	1	0	0	1	0	0	0	1	1	#NULL!	1	1	1	1	1	2	1	1	0	0	0
11274412502	1	1	0	1	8	1	0	0	1	0	2	0	0	2	0	0	5	80	0	1	1	1	1	1	5	1	1	0	0	0	0	0	0	0	0	0	0	#NULL!	1	1	1	1	1	2	1	0	0	0	0
21117630102	0	1	0	0	5	0	1	1	1	0	1	0	2	1	0	0	7	72	0	1	1	1	1	1	2	1	1	1	0	0	0	0	1	1	1	0	0	#NULL!	1	1	1	1	1	2	1	1	0	1	0
32113122601	0	1	0	0	7	0	1	1	1	1	1	0	0	0	0	0	5	55	0	1	1	1	1	1	4	1	4	1	1	0	1	0	1	0	0	1	0	#NULL!	1	0	0	0	0	2	1	1	1	0	1
15047830702	0	1	0	0	7	0	1	3	1	1	2	0	2	3	0	3	16	73	1	0	1	0	1	0	4	1	2	1	0	0	0	0	0	0	0	0	1	#NULL!	1	1	1	1	1	2	0	0	0	0	0
29608130401	1	0	1	0	8	0	0	0	0	0	3	0	0	3	0	0	6	55	0	1	1	1	0	1	2	1	3	1	1	1	0	0	0	1	0	1	1	#NULL!	1	1	1	0	0	2	1	1	1	1	0
28550231102	0	1	0	0	4	0	1	0	0	0	3	0	3	3	0	0	10	55	1	1	1	1	1	1	5	1	2	1	1	0	0	0	0	0	0	0	0	#NULL!	1	1	1	1	1	2	1	0	0	0	0
32407831201	1	0	0	1	5	1	0	1	2	0	3	0	3	3	0	0	12	64	1	1	1	1	1	1	5	1	3	1	1	1	1	0	1	1	0	1	1	#NULL!	1	1	1	1	1	2	1	1	1	1	1
29824531902	0	1	0	1	8	0	0	0	0	0	3	0	0	2	1	0	6	70	0	0	1	1	1	1	5	1	3	1	0	0	0	1	1	1	0	0	0	#NULL!	0	0	0	0	0	2	0	1	0	0	0
28015431902	0	0	#NULL!	0	6	0	0	0	0	0	0	0	1	3	0	0	4	67	0	1	1	1	1	1	5	2	#NULL!	0	0	0	0	0	0	0	0	0	0	#NULL!	0	0	0	0	0	#NULL!	1	0	0	0	0
05405430301	0	0	0	0	7	0	2	2	2	1	2	2	0	2	0	0	13	55	1	1	1	1	0	1	4	1	3	0	1	0	1	0	1	1	0	1	1	#NULL!	1	1	1	1	1	2	1	0	0	0	0
32404510602	1	1	0	0	7.5	1	1	3	0	0	3	1	0	3	0	0	11	74	1	1	1	1	0	1	4	1	2	1	1	0	0	1	1	0	1	1	1	#NULL!	1	1	1	1	1	2	1	1	1	1	0
06460410101	0	0	0	0	7	0	0	0	0	0	3	0	0	3	0	0	6	66	0	1	1	1	1	1	3	1	4	1	0	0	0	0	1	0	1	1	0	#NULL!	1	0	0	0	0	2	1	1	0	0	0
09400420602	1	1	0	0	7	1	0	0	0	0	3	0	1	3	0	0	7	84	0	1	1	1	1	1	4	1	1	1	0	0	1	1	0	0	1	0	0	#NULL!	1	1	1	1	1	2	1	1	0	0	1
29824523002	1	0	0	0	6	0	2	2	1	2	2	1	0	3	2	0	15	55	1	1	1	0	1	1	2	1	1	1	1	0	0	0	0	0	0	1	0	#NULL!	1	0	0	0	0	2	1	0	0	0	0
32113122302	0	0	0	0	7	0	0	0	1	0	3	0	0	2	0	0	6	55	0	1	1	1	1	1	3	1	1	1	1	0	0	1	0	0	1	1	0	#NULL!	1	1	1	1	0	2	1	1	0	0	0
29863122101	0	0	0	0	4	1	3	3	1	1	2	3	0	1	1	2	17	76	1	0	1	1	0	0	5	1	1	0	0	0	0	1	0	1	0	0	1	#NULL!	0	0	0	0	0	2	0	0	0	0	0
14115421301	0	0	0	0	5	0	1	1	1	0	3	0	1	2	0	0	9	55	0	1	1	0	1	1	5	1	2	1	1	1	1	0	1	1	0	0	1	#NULL!	1	1	1	1	0	2	1	1	1	1	1
29633123401	0	1	0	0	6	0	2	0	2	3	0	1	1	0	0	0	9	90	0	0	1	0	0	1	4	1	1	0	0	0	0	0	0	1	0	0	1	#NULL!	0	0	0	0	0	2	0	0	0	0	0
29633133502	1	0	0	0	8	1	0	3	0	0	0	0	0	0	0	0	3	78	0	1	1	0	0	1	4	1	4	1	0	0	0	0	0	1	0	1	1	#NULL!	1	1	1	1	1	1	0	1	0	0	0
09400411101	0	0	0	0	6	0	2	0	2	0	3	0	2	2	0	0	11	66	1	1	1	1	1	1	4	1	1	1	1	0	0	1	0	1	1	0	1	#NULL!	1	1	1	1	1	2	1	1	1	0	0
05405410102	0	0	0	0	6	0	2	2	2	3	1	2	3	2	0	2	19	55	1	1	1	1	1	1	4	1	2	1	1	1	0	0	0	0	0	0	0	#NULL!	1	1	1	1	1	2	0	1	1	1	0
16115930301	0	1	1	0	8	0	1	0	2	0	3	0	0	3	0	0	9	72	0	1	1	1	1	1	4	1	3	1	1	1	0	0	0	0	0	1	0	#NULL!	1	0	0	0	0	2	1	1	1	1	0
28825120602	0	1	0	0	3	0	3	2	2	2	3	0	3	3	0	0	18	72	1	0	0	1	1	1	4	1	2	1	1	0	0	0	0	0	1	0	1	#NULL!	1	0	0	0	0	2	0	1	1	1	0
16010430501	0	1	0	0	7	0	0	0	0	0	3	0	0	3	0	0	6	81	0	1	1	1	1	1	4	1	4	0	1	0	1	0	0	0	1	0	1	#NULL!	1	1	1	1	1	1	1	0	0	1	0
09400411502	0	1	1	1	8	0	2	0	0	0	3	0	0	3	0	0	8	75	0	1	1	1	1	1	4	1	3	1	1	0	0	0	0	1	1	1	0	#NULL!	1	1	0	0	0	2	1	1	1	0	1
11748910801	0	1	0	0	6	0	0	0	0	1	3	0	1	3	0	0	8	72	0	0	1	0	1	1	3	1	2	0	1	0	0	1	1	1	1	0	1	#NULL!	1	1	1	1	1	2	0	1	0	0	0
21242832901	0	1	1	0	8	0	0	0	0	3	0	0	0	3	0	0	6	66	0	1	1	1	1	1	4	1	3	1	1	0	1	0	0	0	0	1	0	#NULL!	1	1	0	0	0	2	1	0	1	0	1
26630631601	1	0	0	0	6	1	1	0	2	3	0	0	2	0	3	0	11	78	1	1	1	1	1	0	4	1	1	1	0	0	0	1	1	0	0	0	1	#NULL!	1	1	1	0	0	2	0	1	0	0	0
26630621201	0	1	0	0	5	0	0	0	0	0	2	0	0	0	0	0	2	69	0	1	0	0	0	1	5	1	1	1	1	0	0	1	1	0	1	0	0	#NULL!	0	0	0	0	0	2	0	1	0	0	0
15467631402	0	0	0	0	6	0	0	0	0	0	1	0	0	2	0	0	3	63	0	0	1	1	0	0	4	1	3	0	0	0	0	0	0	0	0	1	1	#NULL!	1	1	1	1	1	2	0	0	0	0	0
29824531301	0	1	0	1	7	0	2	2	2	2	3	2	0	3	2	2	20	69	1	1	1	0	1	1	4	1	3	1	1	0	1	0	0	1	0	1	1	#NULL!	1	1	0	0	0	2	0	1	1	0	1
26535911601	0	1	0	0	4	0	2	2	2	2	3	0	2	2	0	0	15	58	1	0	1	1	1	1	4	1	1	1	0	0	0	1	0	0	1	1	0	#NULL!	1	1	1	1	1	2	0	1	0	0	0
12249032001	0	0	0	0	8	0	2	1	0	0	2	0	0	3	0	0	8	67	0	1	1	1	0	0	3	1	4	1	1	1	1	0	0	1	0	1	1	#NULL!	1	1	0	1	1	2	1	1	1	1	1
33823130801	0	0	0	0	8	0	2	0	0	1	2	0	0	3	3	0	11	89	1	1	1	1	0	0	4	1	4	1	0	0	0	0	0	1	1	1	1	#NULL!	0	0	0	0	0	2	0	1	0	1	0
33605920602	0	1	0	0	2	0	3	0	3	3	0	0	3	1	1	1	15	79	1	1	1	1	1	1	4	1	4	1	0	0	1	0	0	1	0	0	0	#NULL!	1	1	1	1	1	2	0	1	0	1	1
29824511101	0	1	1	1	6	0	1	0	1	0	0	0	3	2	2	0	9	78	0	0	1	1	1	1	3	1	4	0	0	0	0	0	0	0	0	1	0	#NULL!	1	0	0	0	0	2	0	0	0	0	0
15405830201	0	1	0	0	4	0	0	1	2	1	3	0	3	3	0	0	13	69	1	1	1	1	1	1	3	1	3	1	1	0	1	0	1	0	0	0	1	#NULL!	1	1	1	1	1	2	1	1	1	0	0
07242830402	0	0	0	0	3	0	2	1	2	0	0	0	3	3	0	0	11	65	1	1	1	1	1	1	5	1	1	1	0	0	0	1	0	0	1	1	0	#NULL!	1	1	1	1	1	2	1	0	0	0	0
33605921002	0	0	0	0	7	0	0	1	0	0	2	2	0	2	0	2	9	55	0	1	1	1	1	1	4	1	1	1	0	1	0	0	0	0	1	0	0	#NULL!	1	1	0	0	0	2	1	1	0	0	0
11827631801	0	1	1	1	7	0	1	0	1	1	0	0	0	1	0	0	4	62	0	0	1	1	1	1	4	1	2	1	1	1	0	0	0	0	0	1	1	#NULL!	1	1	0	0	0	2	1	1	1	1	0
21117631401	1	1	0	0	7	1	0	1	0	0	1	0	0	3	0	0	5	56	0	1	1	1	1	1	4	1	3	0	1	0	0	1	0	0	1	1	1	#NULL!	1	1	1	1	1	2	1	1	1	0	0
11827631001	0	0	0	0	6	0	2	0	2	2	1	0	0	2	0	0	9	58	0	1	0	0	0	1	5	1	2	1	0	0	0	1	1	0	1	0	0	#NULL!	1	1	1	1	1	2	0	1	0	0	0
06460410301	0	0	0	0	8	0	2	1	1	0	3	0	1	3	0	0	11	58	1	1	1	1	1	1	4	1	4	1	0	0	1	0	1	1	0	0	0	#NULL!	0	0	0	0	0	2	0	0	0	0	0
05634630101	0	1	0	0	6	0	0	0	0	2	0	0	3	3	0	0	8	82	0	0	1	1	1	1	5	1	3	1	0	0	0	0	0	0	1	1	1	#NULL!	0	0	0	0	0	2	0	1	0	0	0
09400411302	0	0	1	0	8	0	2	1	0	0	3	0	0	3	0	0	9	66	0	0	1	1	1	1	4	1	4	1	0	0	0	0	0	1	0	1	1	#NULL!	1	1	1	1	0	2	1	1	0	0	1
05820221402	0	1	0	0	8	0	3	0	2	2	3	2	0	1	2	3	18	65	1	1	1	1	1	1	4	1	4	1	1	0	0	0	1	0	1	0	1	#NULL!	1	0	0	0	0	2	0	1	1	0	0
06554632901	0	1	0	0	8	0	1	0	0	0	3	0	0	3	0	0	7	56	0	1	1	1	1	1	3	1	1	1	1	1	0	1	1	1	0	1	1	#NULL!	1	1	1	1	1	2	1	1	1	1	1
01044630502	0	0	0	0	8	0	0	0	0	0	2	0	0	3	0	0	5	56	0	1	1	0	1	1	4	1	2	1	1	0	0	0	0	0	0	0	1	#NULL!	1	1	1	0	0	2	0	0	0	0	0
24405621702	1	0	0	0	4	1	3	2	3	0	2	0	3	0	3	0	16	65	1	1	1	1	1	1	2	1	1	0	0	0	0	0	0	0	0	0	0	#NULL!	1	0	0	0	0	2	0	0	0	0	0
29863110201	0	0	0	0	7	0	0	1	0	1	3	0	0	3	1	0	9	56	0	1	1	1	1	1	4	1	4	0	0	1	0	0	0	0	1	1	1	#NULL!	0	0	0	0	0	2	0	1	0	1	0
20740611401	0	0	0	0	6	0	3	2	3	3	1	0	3	0	1	1	17	87	1	1	1	0	0	1	5	1	1	0	0	0	0	1	0	0	0	1	0	#NULL!	0	0	0	0	0	2	0	0	0	0	0
29824511802	0	0	0	0	8	0	1	2	2	2	2	2	3	2	0	0	16	59	1	1	1	1	0	1	5	1	4	1	1	0	1	0	0	1	0	1	0	#NULL!	1	1	1	1	1	2	1	0	1	0	1
10510223301	1	1	1	1	6	0	0	0	0	0	3	1	0	3	0	0	7	77	0	1	1	1	1	1	4	1	4	1	1	0	1	0	1	0	0	1	1	#NULL!	1	1	1	1	1	2	1	1	1	0	0
15404411301	0	0	1	0	7	0	0	0	0	0	3	0	0	3	0	0	6	69	0	1	1	1	1	1	3	1	3	1	1	1	1	0	0	0	1	0	0	#NULL!	1	1	1	1	1	2	1	1	1	1	0
10179121001	0	0	0	0	8	0	0	0	0	0	3	1	1	1	3	1	10	55	1	1	1	0	0	0	3	2	#NULL!	0	0	0	0	0	0	0	0	0	0	#NULL!	0	0	0	0	0	2	0	0	0	0	0
12409910702	0	1	0	0	7	0	0	0	0	3	0	0	0	0	0	0	3	81	0	0	1	0	0	1	5	1	3	0	0	0	0	1	0	0	0	0	1	#NULL!	0	0	0	0	0	2	0	0	0	0	0
01010422901	0	0	0	0	8	0	2	0	2	0	3	0	0	2	0	0	9	71	0	1	0	0	1	0	3	1	3	1	1	0	0	1	0	1	1	1	0	#NULL!	1	0	1	0	0	2	0	1	1	0	0
27555911601	0	0	0	0	8	0	1	0	2	2	3	2	2	0	0	0	12	61	1	0	0	0	0	0	5	1	2	1	1	1	1	0	0	0	1	0	0	#NULL!	1	0	0	0	0	2	1	1	1	1	1
28015421001	0	0	0	0	6	0	0	0	0	1	2	1	1	2	1	0	8	57	0	1	1	1	1	1	3	1	4	1	0	1	0	0	0	1	0	1	1	#NULL!	1	1	1	1	1	2	1	1	1	1	1
11827630902	0	0	0	0	6	0	0	0	3	0	0	0	2	0	2	0	7	90	0	0	1	1	0	1	5	1	2	0	1	0	1	0	0	1	1	0	0	#NULL!	1	1	1	1	1	2	1	0	1	0	1
11827611101	0	0	0	0	7	0	1	0	0	0	2	0	0	0	0	0	3	79	0	0	1	1	0	1	5	1	1	1	0	0	1	0	0	0	0	0	0	#NULL!	1	0	0	0	0	2	1	1	0	0	1
10820632102	1	1	0	0	8	0	0	0	0	0	0	0	0	3	0	0	3	67	0	1	1	1	1	1	5	1	2	1	0	0	1	0	1	1	0	0	0	#NULL!	1	1	1	0	1	2	0	1	0	0	0
14240310201	0	0	0	0	6	0	0	0	0	3	3	0	1	1	0	0	8	81	0	1	1	1	1	1	4	1	3	1	1	0	0	0	0	0	1	1	1	#NULL!	1	1	1	1	1	2	1	1	1	0	0
32113132802	1	0	0	0	2	0	0	0	0	1	3	0	3	3	0	0	10	65	1	1	1	1	1	1	4	1	1	1	1	0	0	1	1	0	1	0	0	#NULL!	1	0	0	0	0	2	1	1	1	0	0
33013112002	1	0	0	0	8	0	0	1	0	0	3	0	0	3	0	0	7	70	0	1	1	1	1	1	3	1	3	1	1	1	1	0	0	0	1	0	1	#NULL!	1	1	1	1	1	2	1	1	1	1	1
32530621502	0	0	0	0	8	0	2	1	1	1	2	0	1	2	1	0	11	56	1	1	1	1	1	1	4	1	1	1	1	1	1	0	1	1	1	0	0	#NULL!	1	1	1	1	1	2	1	1	1	1	1
07400421101	1	0	0	0	5	1	0	0	0	0	0	0	1	2	0	0	3	91	0	1	1	1	1	1	3	1	3	1	1	0	0	0	0	0	0	0	1	#NULL!	1	1	1	1	0	2	1	1	0	1	1
32165931202	0	1	0	0	7	0	3	3	3	3	3	0	0	3	0	0	18	69	1	0	1	1	1	0	4	1	3	1	1	1	1	0	1	1	0	1	0	#NULL!	1	1	1	1	1	2	1	0	1	1	1
21115421002	1	1	1	0	5	1	3	2	3	0	0	0	0	0	3	0	11	74	1	0	1	1	1	1	5	1	4	1	0	0	1	1	1	0	0	0	0	#NULL!	1	1	1	1	1	2	1	1	0	0	1
29633131401	0	1	1	0	7	0	0	0	0	0	0	0	0	0	0	0	0	65	0	1	1	1	1	1	4	1	1	1	0	0	0	0	1	1	1	0	1	#NULL!	1	1	1	1	1	2	0	1	0	0	0
16823122101	1	1	0	0	7	0	0	0	0	0	0	0	0	0	0	0	0	65	0	1	1	1	1	1	4	1	4	1	0	0	1	0	0	1	0	0	1	#NULL!	1	0	0	0	0	2	0	0	0	0	0
28111610702	0	1	0	1	8	0	2	0	2	2	0	1	3	1	0	0	11	60	1	1	1	0	1	1	4	1	2	1	0	0	0	0	0	0	0	0	1	#NULL!	1	0	0	0	0	2	0	1	1	0	0
26557612202	1	0	0	0	6	1	0	0	0	0	3	0	2	3	0	0	8	61	0	1	1	1	1	1	4	1	1	1	0	0	0	1	0	0	0	0	0	#NULL!	1	0	0	0	0	2	1	1	0	0	0
28015422102	0	0	0	0	6	0	1	0	0	0	2	1	0	3	0	0	7	53	0	1	1	1	1	1	3	1	3	1	0	0	0	1	0	0	1	1	0	#NULL!	1	1	1	0	0	2	1	1	0	0	1
06403321401	1	0	0	0	10	0	0	1	1	1	3	0	0	3	0	0	9	57	0	1	1	1	0	1	4	1	3	0	1	0	0	0	0	0	1	0	0	#NULL!	0	0	0	0	0	2	1	0	1	0	0
18403730401	0	1	0	1	6	0	0	0	0	0	3	0	1	3	0	0	7	61	0	1	1	1	1	1	4	1	4	1	0	0	1	0	0	0	1	1	1	#NULL!	1	1	1	1	1	2	1	0	0	0	1
26605930502	0	0	0	0	7	0	2	3	0	3	3	0	0	1	0	0	12	65	1	1	1	1	1	1	3	1	4	1	0	0	0	0	0	0	0	0	0	#NULL!	1	1	1	1	1	2	0	0	0	0	0
10179111602	0	0	0	0	8	0	0	1	2	0	3	0	2	2	0	0	10	59	1	0	1	1	1	1	3	1	4	1	1	0	0	1	1	1	0	0	1	#NULL!	1	1	1	1	1	1	1	1	0	0	0
29608111401	0	1	0	0	9	0	0	1	1	0	3	0	0	3	0	0	8	64	0	0	1	1	0	1	4	1	4	1	0	0	1	0	0	0	0	1	1	#NULL!	1	0	0	0	0	2	0	1	0	0	1
14401611701	0	0	1	0	4	0	1	2	3	3	0	0	3	1	3	3	19	67	1	1	1	1	1	1	4	1	4	1	0	0	1	0	0	0	1	1	0	#NULL!	1	1	1	1	1	2	1	1	0	0	1
05745722301	1	0	0	0	7	0	0	1	1	0	2	0	1	2	0	0	7	55	0	1	1	1	0	1	5	2	#NULL!	0	0	0	0	0	0	0	0	0	0	#NULL!	1	0	0	0	0	2	1	0	0	0	0
06048113102	1	0	0	0	6	1	0	0	0	0	3	0	0	3	0	0	6	69	0	1	1	1	1	1	3	1	2	1	1	0	0	0	1	1	0	1	0	#NULL!	1	1	1	1	1	2	1	1	0	0	0
29743912402	1	1	1	0	6	1	1	1	1	1	3	0	1	2	2	0	12	54	1	1	1	1	1	1	4	1	1	1	1	0	0	1	1	0	0	1	0	#NULL!	1	1	1	1	1	2	1	0	1	0	0
17115931701	1	0	0	0	6	1	1	0	0	0	0	0	2	3	0	0	6	69	0	1	1	1	0	1	3	1	4	0	0	0	0	0	0	1	0	0	0	#NULL!	1	1	1	0	0	2	0	0	0	0	0
15047820602	1	0	0	0	8	0	0	3	0	1	3	0	0	2	0	0	9	57	0	1	1	1	1	1	4	1	1	1	0	0	0	0	0	1	1	0	1	#NULL!	1	1	1	1	0	2	1	1	0	0	0
09400421901	0	1	0	0	7	0	0	0	0	1	3	0	0	2	0	0	6	86	0	1	1	1	1	1	3	1	3	1	1	0	0	0	0	0	1	1	0	#NULL!	1	1	1	1	1	2	1	1	1	0	0
33400212101	1	0	1	0	6	1	0	2	0	0	3	0	1	3	0	0	9	75	0	1	1	1	0	1	4	1	3	1	1	1	1	0	0	1	1	0	0	#NULL!	1	1	1	1	1	2	1	1	1	0	1
05745732102	0	0	0	0	3	0	0	0	0	0	0	0	1	2	0	0	3	63	0	0	0	0	0	0	5	2	#NULL!	0	0	0	0	0	0	0	0	0	0	#NULL!	0	0	0	0	0	2	0	0	0	0	0
15404413201	1	0	0	0	8	1	1	1	1	1	3	0	1	3	0	0	11	64	1	1	1	1	1	1	4	1	1	1	0	0	0	0	1	1	0	1	0	#NULL!	1	1	1	1	1	2	1	1	0	0	0
26605921101	1	0	1	0	8	1	1	0	0	0	3	0	0	3	0	0	7	58	0	1	1	1	1	1	4	1	2	1	1	1	1	1	1	1	0	0	1	#NULL!	1	1	1	1	1	2	1	0	0	1	1
10820630602	1	0	1	0	6	0	1	1	0	2	0	0	0	2	0	0	6	72	0	1	1	0	1	0	5	1	3	0	1	0	1	0	0	0	0	0	1	#NULL!	1	1	0	0	0	2	1	0	1	0	1
32635911802	1	0	0	0	5	1	3	3	3	3	0	0	3	1	0	3	19	55	1	1	1	1	0	1	5	1	1	1	0	0	0	0	0	1	0	1	1	#NULL!	1	1	1	1	1	2	1	1	0	0	0
05405432002	0	0	1	0	8	0	0	3	3	3	0	0	0	0	0	0	9	68	0	0	1	1	1	1	4	1	3	1	1	0	1	0	0	1	0	0	1	#NULL!	1	1	1	1	1	2	1	1	0	0	1
32468131302	0	0	1	1	8	0	2	3	3	3	3	2	0	2	0	0	18	68	1	0	1	1	1	1	5	1	3	1	0	0	0	0	0	1	0	0	0	#NULL!	1	1	1	1	1	2	1	1	0	0	0
05634621002	0	1	0	0	5	0	1	1	1	1	2	0	2	1	0	0	9	65	0	1	1	1	0	1	4	1	1	1	1	1	0	0	1	0	1	0	0	#NULL!	1	0	0	0	0	2	1	1	1	1	0
21242820602	1	0	0	0	8	1	1	1	2	1	3	0	0	3	0	0	11	73	1	1	1	1	1	1	4	1	2	1	1	1	1	0	1	0	0	0	0	#NULL!	1	1	1	1	1	2	1	1	1	1	0
20740613401	1	0	0	0	8	1	0	3	0	3	1	0	3	3	0	0	13	73	1	1	1	1	0	1	5	1	2	1	0	0	0	0	0	1	0	0	0	#NULL!	1	1	0	0	0	2	1	0	0	0	0
29600621701	1	1	0	0	4	0	0	0	0	0	0	0	0	0	0	0	0	71	0	1	1	1	1	1	5	1	4	1	0	1	1	1	0	1	0	0	1	#NULL!	1	0	0	0	0	2	0	1	1	1	1
10538132602	0	0	0	0	8	0	0	0	0	0	3	0	3	3	0	0	9	56	0	1	0	0	0	1	4	1	4	1	0	1	1	1	0	1	1	0	0	#NULL!	1	1	1	1	1	2	1	1	0	1	1
32014621801	0	1	0	0	5	1	2	2	2	2	2	0	3	2	2	0	17	76	1	0	1	1	0	1	5	1	2	1	1	1	0	1	0	0	0	0	0	#NULL!	1	1	0	0	0	2	0	1	1	1	0
33013130202	1	0	0	0	6	0	3	3	3	2	3	0	2	2	3	2	23	75	1	1	1	1	0	1	4	2	#NULL!	0	0	0	0	0	0	0	0	0	0	#NULL!	1	1	1	1	1	2	0	0	0	0	0
20245431201	0	0	0	0	8	0	1	0	1	1	3	0	0	3	0	0	9	56	0	1	1	1	1	1	4	1	4	1	1	1	0	1	1	1	0	1	1	#NULL!	1	1	1	1	1	2	1	1	1	1	1
32014610402	1	1	0	0	7	1	0	0	1	0	0	0	0	1	3	0	5	74	0	1	1	1	1	1	4	1	2	0	1	0	0	1	0	0	1	1	0	#NULL!	1	0	0	0	0	2	0	0	1	0	0
16115921502	0	0	0	0	8	0	2	2	1	2	3	0	0	3	0	0	13	60	1	1	1	0	0	1	4	1	1	1	1	0	1	0	1	0	1	1	0	#NULL!	1	1	1	0	0	2	1	1	0	0	1
01044621301	0	0	0	0	5	0	2	0	0	0	3	0	0	3	2	0	10	56	1	1	1	1	1	1	4	1	1	1	0	0	0	1	1	1	1	0	0	#NULL!	1	0	0	0	0	2	1	1	0	0	0
29409920402	0	1	#NULL!	#NULL!	7	0	0	1	1	1	3	0	0	3	0	0	9	68	0	1	1	0	1	1	4	1	1	1	0	0	0	0	1	1	0	0	0	#NULL!	0	0	0	0	0	2	0	0	0	0	0
26860611101	0	1	1	1	5	0	3	0	2	3	3	1	3	0	0	0	15	73	1	1	1	1	1	1	5	1	2	1	0	0	0	0	0	1	1	1	0	#NULL!	1	1	1	1	1	2	1	1	0	0	0
15405830302	0	0	0	0	6	0	2	0	2	1	3	0	2	3	0	0	13	57	1	1	1	1	1	1	4	1	4	1	1	1	1	0	0	1	1	0	1	#NULL!	1	1	1	0	0	2	1	1	1	1	1
10820620601	0	1	0	0	7	0	0	0	0	0	0	0	0	0	0	0	0	57	0	1	1	1	1	1	5	1	3	1	0	0	0	0	0	0	0	0	0	#NULL!	0	0	0	0	0	2	1	1	0	0	0
09400410902	1	0	0	0	6	0	0	0	0	0	3	0	2	3	0	0	8	75	0	1	1	1	1	1	2	1	2	1	0	1	0	0	1	1	0	0	0	#NULL!	1	1	1	1	1	2	1	1	0	1	0
10825910701	1	1	0	0	3	1	1	0	1	1	3	0	3	3	0	0	12	65	1	1	1	0	1	1	5	1	2	1	1	0	0	0	1	1	0	1	1	#NULL!	1	1	1	1	1	2	1	1	1	0	0
06044031901	0	1	0	1	6	0	2	2	2	2	0	2	0	2	0	0	12	74	1	0	0	0	1	1	5	1	3	0	0	0	1	0	0	0	0	0	0	#NULL!	0	0	0	0	0	2	1	0	0	0	1
29633110801	0	1	1	0	5	0	0	0	0	0	3	0	3	3	0	0	9	71	0	0	1	1	0	1	4	1	4	1	0	0	1	0	0	0	0	1	1	#NULL!	0	0	0	0	0	2	0	1	0	0	1
15405831501	0	1	0	0	5	0	0	0	2	0	3	0	1	1	0	0	7	57	0	1	1	1	1	1	4	1	4	1	1	0	1	0	0	0	1	0	0	#NULL!	1	1	1	1	1	2	1	1	1	0	1
26167620701	0	0	0	0	8	0	3	3	3	3	3	0	0	2	3	0	20	60	1	1	1	1	1	1	4	1	2	1	1	1	1	1	1	0	1	0	0	#NULL!	1	1	1	1	0	2	1	1	1	1	1
33823131801	1	0	0	0	2	1	0	0	0	1	2	1	2	2	0	0	8	83	0	1	1	1	1	0	4	1	1	0	0	0	1	0	0	0	0	0	0	#NULL!	1	0	0	0	0	2	1	1	0	0	0
05605920402	1	0	0	0	10	1	0	1	0	2	2	0	0	2	0	0	7	65	0	0	0	0	0	1	4	1	2	1	0	0	0	1	0	1	0	1	0	#NULL!	1	1	0	0	0	2	1	1	0	0	0
28015412002	0	0	0	0	7	0	0	1	0	0	2	0	0	3	0	0	6	59	0	1	1	1	1	1	4	1	2	1	0	1	1	1	1	0	1	1	1	#NULL!	1	1	1	0	0	2	1	1	0	1	1
04674622202	1	1	0	0	8	1	0	0	0	3	0	0	0	3	1	0	7	83	0	1	1	1	1	1	3	1	1	1	0	0	0	0	0	1	0	1	0	#NULL!	1	0	0	0	0	2	0	1	0	0	0
01045110401	0	0	0	0	2	0	3	1	3	3	1	0	3	1	3	1	19	67	1	0	1	1	0	1	5	2	#NULL!	0	0	0	0	0	0	0	0	0	0	#NULL!	0	0	0	0	0	2	0	0	0	0	0
20245431801	1	1	1	0	5	1	0	1	1	2	2	0	0	3	1	0	10	67	1	1	1	1	0	1	4	1	4	1	0	0	0	0	0	1	0	1	1	#NULL!	1	1	1	1	1	2	1	1	0	0	0
04674632002	0	0	0	0	3	0	1	0	0	2	3	0	2	3	0	0	11	73	1	1	1	1	1	1	4	1	2	0	0	0	0	0	1	1	1	1	1	#NULL!	1	1	1	0	0	2	1	1	1	0	0
17553111801	0	0	0	0	6	0	0	0	0	0	2	0	0	0	0	0	2	78	0	1	1	1	1	1	2	1	4	1	1	0	1	1	0	0	1	1	1	#NULL!	1	1	1	1	1	2	1	1	1	0	1
29402810202	1	0	0	0	6	1	0	0	0	1	3	0	0	3	0	0	7	57	0	1	1	1	1	1	5	1	1	0	0	0	0	0	0	1	1	0	1	#NULL!	1	1	1	1	1	2	1	0	0	1	1
09400411802	0	1	0	0	7	0	1	1	2	0	1	0	3	3	0	0	11	68	1	1	1	1	1	1	5	1	4	1	0	1	0	1	0	0	1	1	1	#NULL!	1	1	1	1	1	2	1	1	0	0	0
10179110401	1	0	0	0	8	1	0	0	0	0	3	0	0	3	0	0	6	62	0	1	1	1	1	1	4	1	2	1	1	0	1	1	0	1	0	0	0	#NULL!	1	1	1	1	1	2	1	0	0	1	0
14401630102	1	1	0	0	6	1	0	0	0	0	3	0	0	3	0	0	6	58	0	1	1	1	1	1	4	1	3	1	1	1	0	0	0	1	0	1	1	#NULL!	1	1	1	1	1	2	1	0	1	0	0
29167610202	0	1	#NULL!	0	8	1	0	0	0	0	0	0	0	2	0	0	2	86	0	0	1	1	0	1	4	1	3	0	1	0	1	1	1	0	1	0	1	#NULL!	0	0	0	0	0	2	0	0	1	0	0
19403711901	0	0	0	0	5.5	0	1	2	0	0	3	0	0	2	3	0	11	63	1	1	1	1	1	1	3	1	2	1	1	1	0	0	1	0	0	0	0	#NULL!	1	1	1	0	0	2	1	1	0	1	0
06044032301	0	1	0	0	6	0	2	2	0	0	0	0	2	0	0	0	6	59	0	1	0	0	1	1	5	1	3	1	0	0	1	0	0	0	1	0	0	#NULL!	1	1	1	1	1	2	1	1	0	0	1
21117621901	0	0	0	0	6	1	0	0	0	0	0	1	1	0	0	0	2	69	0	1	1	1	1	1	4	1	1	1	0	0	0	0	0	0	1	1	0	#NULL!	1	0	0	0	0	2	1	1	0	0	0
03467631502	1	1	0	0	8	0	1	0	3	3	1	0	0	0	0	0	8	72	0	1	1	1	1	1	5	1	3	1	0	0	0	1	1	0	0	1	1	#NULL!	1	1	1	1	1	2	1	1	0	0	0
24111610502	0	0	1	0	7	0	0	0	0	2	1	0	0	3	0	1	7	57	0	1	1	1	1	1	4	1	2	1	1	1	0	0	1	0	0	1	1	#NULL!	1	0	0	0	0	2	1	0	1	1	0
21115431601	1	1	0	1	8	1	1	1	1	1	1	0	1	1	1	2	10	61	1	1	1	1	1	1	5	1	4	1	0	0	0	0	1	1	0	1	1	#NULL!	1	1	1	1	1	2	1	1	0	0	0
32404511901	0	0	1	0	6	0	3	1	2	0	0	3	2	3	3	3	20	70	1	1	1	1	1	0	4	1	3	0	1	0	1	0	0	0	0	1	0	#NULL!	1	1	1	0	0	2	0	0	0	0	0
32404511101	0	1	0	0	3	0	0	2	0	2	0	3	1	2	0	3	13	57	1	1	1	1	0	1	4	1	3	1	1	0	0	0	0	0	1	0	0	#NULL!	1	0	1	1	1	2	0	1	1	0	0
28015432902	0	1	1	0	7	0	1	2	2	1	0	1	2	0	1	1	11	71	1	1	0	0	0	1	5	1	1	1	0	0	0	0	1	1	1	1	0	#NULL!	1	0	0	0	0	2	0	0	0	0	0
10825921501	0	1	1	1	10	0	3	2	3	1	0	3	0	0	0	1	13	62	1	1	1	0	0	1	5	2	#NULL!	0	0	0	0	0	0	0	0	0	0	#NULL!	1	0	0	0	0	2	0	0	0	0	0
32014631501	1	0	0	0	7	1	3	2	2	2	1	0	3	2	2	0	17	60	1	1	1	1	1	1	4	1	2	1	0	0	1	0	1	0	1	0	0	#NULL!	1	1	1	1	1	1	1	1	0	0	1
29743920501	0	1	1	0	8	0	0	3	3	2	2	1	0	2	1	0	14	65	1	1	1	0	0	1	4	1	4	1	0	1	1	0	0	0	1	1	0	#NULL!	1	1	1	0	0	2	1	1	0	1	1
29824522202	0	1	0	0	7	0	0	0	0	0	3	0	0	3	0	0	6	49	0	1	1	1	1	1	3	1	2	1	1	0	0	0	1	1	0	0	0	#NULL!	1	1	1	1	1	2	0	0	0	0	0
28110410601	1	1	0	0	7	0	0	0	1	1	1	0	3	2	0	0	8	73	0	1	1	1	1	1	3	1	3	1	1	0	1	0	0	1	1	0	1	#NULL!	1	1	1	1	1	2	1	1	1	0	1
19403710702	0	1	1	1	6	0	3	3	3	3	2	1	1	2	0	3	21	66	1	1	1	1	1	0	4	1	3	1	1	1	0	0	0	0	0	1	0	#NULL!	1	1	1	1	1	1	1	0	0	0	0
09400431002	0	1	0	0	6	0	0	0	1	2	3	0	2	3	0	0	11	88	1	1	1	1	1	1	4	1	2	1	0	0	0	0	0	0	0	0	0	#NULL!	1	1	1	0	0	2	0	1	0	0	0
16600632501	0	0	0	0	8	0	0	0	0	0	1	0	0	0	0	0	1	61	0	0	1	0	1	1	2	1	3	1	0	1	0	0	0	0	1	0	0	#NULL!	0	0	0	0	0	2	0	1	0	1	0
29633111801	0	0	0	0	7	0	0	3	0	0	3	0	0	3	0	0	9	58	0	1	0	0	1	0	4	1	1	0	1	1	0	1	0	0	1	0	1	#NULL!	1	0	0	0	0	2	0	0	1	1	0
16243120602	0	0	0	0	7	1	0	0	1	0	3	0	2	3	0	0	9	53	0	1	1	1	1	1	4	1	2	1	1	0	0	0	0	1	1	0	1	#NULL!	1	0	0	0	0	2	1	1	1	0	0
01464321301	0	0	0	0	7	0	0	1	0	0	3	0	1	3	0	0	8	58	0	1	0	0	0	1	4	1	1	1	0	1	0	0	0	0	1	1	0	#NULL!	1	1	1	1	1	2	1	1	0	1	1
20402810401	0	0	0	0	10	1	0	0	0	0	3	0	0	3	0	0	6	87	0	1	1	1	1	1	5	1	1	1	0	0	1	1	1	1	0	0	0	#NULL!	1	1	1	1	1	2	1	1	0	0	1
09400420701	0	1	0	0	7	1	0	0	1	0	3	1	1	3	0	0	9	86	0	1	1	1	1	1	4	1	3	1	1	0	1	1	0	1	0	1	0	#NULL!	1	1	1	1	1	2	1	1	1	0	1
28111631002	0	0	0	0	8	0	0	0	0	0	3	0	0	3	0	0	6	54	0	1	1	1	1	1	3	1	1	1	1	1	0	0	0	0	1	1	1	#NULL!	1	1	1	1	1	2	1	1	1	1	0
32555420701	1	1	0	0	9	1	0	3	3	3	0	0	0	0	3	3	15	66	1	0	1	1	0	1	5	1	2	0	0	0	1	0	0	1	0	1	1	#NULL!	1	1	1	1	1	1	1	0	0	0	0
19403732301	0	0	0	0	8	1	0	0	0	0	1	0	0	3	3	0	7	80	0	1	1	0	0	1	1	1	1	1	0	0	1	1	1	0	0	0	0	#NULL!	1	1	1	1	0	2	1	1	0	0	1
05405421001	0	0	0	0	6	0	2	0	2	0	3	2	0	3	0	0	12	58	1	0	0	1	0	1	5	1	2	1	0	0	0	0	0	0	0	1	1	#NULL!	1	1	1	1	1	2	0	1	0	0	0
10510221001	0	1	1	0	6	0	0	0	0	0	3	1	1	3	0	0	8	76	0	1	1	1	1	1	3	1	1	1	0	0	0	0	1	1	0	0	0	#NULL!	1	1	1	0	0	2	1	1	0	0	0
06044010502	1	0	0	0	8	0	2	0	1	0	3	0	0	3	0	0	9	62	0	1	1	1	1	1	4	1	1	1	0	0	0	0	1	0	1	0	0	#NULL!	1	0	0	0	0	2	1	1	0	0	0
32113132701	0	0	0	0	6	0	3	0	1	0	0	0	1	2	2	0	9	72	0	1	1	1	1	1	4	1	1	1	0	0	0	1	0	0	1	0	0	#NULL!	1	0	0	0	0	2	1	0	0	0	0
11748911301	0	1	0	0	8	0	0	0	0	0	3	0	0	3	0	0	6	76	0	0	1	1	1	1	4	1	1	1	0	0	1	0	0	0	1	1	0	#NULL!	1	1	0	0	0	2	0	1	0	0	1
15404431701	0	0	0	0	4	0	0	0	0	0	0	0	3	3	0	0	6	67	0	1	1	1	1	1	4	1	1	0	0	0	1	0	1	0	0	0	0	#NULL!	1	1	1	1	1	2	1	0	0	0	1
32113120601	0	1	1	0	8	0	2	0	0	3	0	0	0	0	0	0	5	63	0	1	0	0	0	0	4	1	2	1	1	0	0	0	1	0	1	0	0	#NULL!	1	1	0	0	0	2	1	1	1	0	0
32468120401	1	1	0	0	10	1	1	1	2	2	3	0	0	3	0	0	12	57	1	1	1	1	1	1	3	1	1	1	0	0	0	0	1	0	0	1	1	#NULL!	1	1	0	0	0	2	1	1	0	0	0
06460410502	0	1	0	0	7	0	0	2	2	0	0	1	1	1	0	0	7	69	0	1	1	1	1	1	5	1	4	1	0	0	0	1	0	0	1	1	1	#NULL!	1	1	1	1	1	2	1	1	1	0	0
29863111701	0	1	0	0	5	0	1	2	1	3	3	3	3	1	3	0	20	68	1	0	1	0	0	1	5	1	1	1	0	0	1	0	0	1	0	0	0	#NULL!	0	0	0	0	0	2	0	1	0	0	0
08967632102	1	0	1	0	2	1	3	0	1	2	0	0	3	3	1	0	13	83	1	1	1	1	1	1	5	1	1	1	1	0	1	0	1	1	0	0	0	#NULL!	1	1	1	1	1	1	1	1	1	0	1
32635932002	0	0	0	0	6	1	2	1	1	1	1	2	2	3	1	1	15	78	1	0	1	1	0	1	3	1	4	0	0	0	1	0	1	0	0	0	1	#NULL!	1	1	0	0	0	2	0	0	0	0	1
21242821302	1	1	1	0	8	0	0	0	0	0	3	0	0	3	0	0	6	73	0	1	1	1	1	1	3	1	1	1	1	1	1	0	0	0	1	1	0	#NULL!	1	1	1	1	1	2	1	1	1	0	1
21242830901	0	1	0	0	6	1	0	0	1	0	3	0	2	0	1	0	7	82	0	0	0	1	0	0	5	1	4	0	0	1	1	0	0	0	0	1	1	#NULL!	1	0	0	0	0	2	1	0	0	1	1
17740211401	0	1	0	1	7	0	3	1	2	2	1	1	2	2	1	0	15	58	1	1	1	1	1	1	4	1	2	1	0	0	0	0	1	0	1	0	1	#NULL!	1	1	1	1	1	2	1	1	0	0	0
13820211401	0	0	0	0	6	0	1	0	1	2	3	0	0	3	0	0	10	57	1	1	1	1	1	1	2	1	1	1	1	0	0	0	1	1	1	1	1	#NULL!	1	1	1	1	1	2	1	1	1	0	0
11827610301	0	0	0	0	8	0	1	2	0	1	0	0	0	1	2	0	7	67	0	1	1	1	1	1	3	1	1	1	1	0	0	0	1	1	1	0	0	#NULL!	1	1	1	1	1	2	1	0	0	0	0
29608131701	1	0	0	0	7	1	0	0	0	0	3	0	0	3	0	0	6	70	0	1	1	0	1	1	4	1	4	1	1	1	0	0	0	0	1	0	1	#NULL!	1	1	1	1	1	2	1	1	1	1	0
29409922202	0	0	#NULL!	#NULL!	7	0	2	2	1	0	2	0	0	0	0	0	7	60	0	1	1	1	0	1	5	1	2	1	0	0	0	0	1	0	0	0	1	#NULL!	1	1	1	1	1	2	0	1	0	0	0
32407830801	1	0	1	0	7.5	0	0	2	1	1	3	0	1	3	0	0	11	73	1	1	1	1	1	1	4	1	2	1	0	0	1	0	0	0	0	0	0	#NULL!	1	0	0	0	0	2	1	1	0	0	1
10510221101	0	1	#NULL!	0	5	1	2	1	1	1	2	1	0	2	1	0	11	58	1	1	1	1	1	1	5	1	1	0	1	0	0	1	1	0	1	0	0	#NULL!	1	1	1	1	1	2	1	0	0	0	0
21117631901	0	0	0	0	8	0	1	2	2	2	3	0	0	3	0	0	13	57	1	1	1	1	1	1	4	1	3	1	1	0	1	0	0	1	1	1	1	#NULL!	1	1	1	1	1	2	1	1	1	1	1
05820211402	1	0	1	0	6	1	2	1	1	2	3	1	1	3	1	0	15	64	1	1	1	1	1	1	1	1	1	1	1	1	1	0	1	1	0	1	0	#NULL!	1	1	1	1	1	2	1	1	1	1	1
26272831301	0	1	1	0	8	0	1	0	0	0	1	0	0	3	0	1	6	73	0	0	1	1	0	1	4	1	2	1	0	0	1	1	0	0	0	0	0	#NULL!	1	0	0	0	0	2	0	1	0	0	1
05820230602	0	0	0	0	7	0	0	3	0	0	3	0	0	3	0	0	9	55	0	1	1	1	1	1	4	1	2	1	0	0	1	1	0	0	1	0	1	#NULL!	1	1	1	1	1	2	1	0	0	0	1
29743911502	0	1	0	0	7	0	0	0	0	0	3	0	0	3	0	0	6	71	0	1	1	1	1	1	3	1	3	1	1	0	1	0	0	1	1	0	0	#NULL!	1	1	1	1	1	2	1	1	1	0	1
11274411702	0	1	0	0	7	0	0	1	2	0	3	0	0	3	0	0	9	66	0	1	1	1	1	1	5	1	4	1	0	0	1	0	0	0	0	0	1	#NULL!	1	0	1	0	0	2	0	0	0	0	1
28110420502	1	1	0	0	5	1	2	0	0	0	3	0	2	3	0	0	10	69	1	1	1	1	1	1	4	1	2	1	1	1	0	0	1	0	0	0	1	#NULL!	1	1	1	1	1	1	1	1	1	1	0
33823130401	1	1	0	0	5	1	1	1	0	1	0	0	2	3	1	0	9	59	0	1	1	1	1	1	4	1	3	1	0	0	1	1	0	0	1	1	0	#NULL!	1	0	1	1	1	2	1	1	0	0	1
09400422101	0	1	1	0	8	0	2	0	2	2	1	2	0	3	2	0	14	84	1	1	1	1	1	1	2	1	4	1	1	0	1	1	0	0	1	1	1	#NULL!	1	1	1	1	1	2	1	1	0	0	0
29824522602	0	1	0	0	7	0	0	1	1	1	3	0	1	3	0	0	10	67	1	1	1	1	1	1	4	1	1	1	0	1	0	0	1	0	0	1	0	#NULL!	1	0	0	0	0	1	1	1	0	1	0
10825932601	1	0	0	0	4	0	1	0	1	1	3	0	3	2	0	0	11	74	1	1	1	1	1	1	5	1	4	0	0	0	0	0	1	0	1	0	0	#NULL!	1	1	1	1	1	2	1	0	0	0	0
21117611802	0	1	0	0	5	1	0	0	1	2	2	3	3	3	0	0	14	65	1	1	1	1	1	1	5	1	3	0	0	0	1	1	0	0	0	0	1	#NULL!	1	0	0	0	0	2	1	1	0	0	1
10510210801	0	1	0	0	5	0	2	1	2	1	1	0	1	2	2	0	12	60	1	1	1	1	1	1	5	1	1	1	1	1	1	0	1	1	0	0	1	#NULL!	1	1	1	1	1	2	1	1	1	1	1
06048131501	0	1	0	0	8	0	3	3	3	2	3	0	2	2	1	1	20	78	1	0	0	1	0	1	5	1	2	1	0	0	0	0	1	0	1	0	0	#NULL!	1	1	1	1	1	2	1	1	0	0	0
29824512701	0	1	1	0	8	0	0	1	1	0	1	0	0	0	0	0	3	64	0	1	1	1	1	1	5	1	1	1	0	0	1	0	0	0	1	1	1	#NULL!	1	1	1	1	1	2	0	0	0	0	1
26535921102	1	1	0	0	8	1	1	0	0	0	3	0	0	3	0	0	7	72	0	1	1	1	1	1	4	1	4	1	1	0	0	0	0	0	1	0	1	#NULL!	1	1	1	1	1	2	1	0	1	0	0
06044010602	1	1	1	0	8	1	0	0	0	0	3	0	0	3	0	0	6	67	0	1	1	1	1	1	3	1	2	1	0	0	0	1	1	1	1	0	1	#NULL!	1	1	1	1	1	2	1	1	0	0	0
06460410202	1	1	1	0	8	1	1	0	1	1	1	0	0	3	0	0	7	64	0	1	1	1	1	1	2	1	2	1	1	1	1	0	0	0	0	0	0	#NULL!	1	1	1	0	0	2	1	1	0	1	1
29409921502	0	1	0	0	7	0	0	1	0	0	3	0	3	3	0	1	11	61	1	1	1	0	1	1	4	1	1	1	0	0	1	1	0	1	1	1	0	#NULL!	1	1	0	0	0	2	0	1	0	0	0
17115912501	0	0	0	0	8	0	0	0	0	0	2	2	1	2	0	0	7	66	0	1	1	1	1	1	3	1	3	1	1	0	1	0	0	1	0	0	1	#NULL!	1	0	0	0	0	2	1	1	1	0	1
05630210102	0	1	0	0	3	0	3	3	3	3	0	3	0	1	2	3	21	70	1	1	1	1	1	1	4	1	2	0	0	0	0	0	1	0	0	0	0	#NULL!	1	0	0	0	0	2	0	0	0	0	0
33823110601	1	1	1	0	6	1	1	2	0	0	2	0	0	3	1	0	9	58	0	1	1	1	1	1	3	1	4	1	1	0	1	1	1	1	1	0	0	#NULL!	1	1	1	1	1	2	1	1	1	0	1
11827630402	1	0	0	0	4	0	0	1	0	1	0	0	0	0	0	0	2	67	0	1	1	1	1	1	4	1	4	1	0	0	1	0	1	0	0	1	0	#NULL!	1	0	0	0	0	2	1	1	1	0	0
32165910201	0	0	0	0	3	0	2	1	1	3	3	2	3	3	0	0	18	61	1	0	1	1	1	1	4	1	2	1	0	0	0	1	1	0	0	0	0	#NULL!	0	0	0	0	0	2	1	1	0	0	0
11748922102	1	0	0	0	7	1	0	0	0	0	2	0	1	2	0	0	5	70	0	1	1	1	1	1	3	1	4	0	0	1	1	1	0	0	0	0	0	#NULL!	1	1	1	1	1	2	1	0	0	1	1
17115911702	1	1	0	1	8	0	0	0	0	0	2	0	0	3	0	0	5	71	0	1	1	0	1	1	3	1	1	0	0	1	1	1	0	0	1	0	0	#NULL!	1	1	1	1	1	2	0	0	0	1	1
32555420502	1	0	0	0	8	1	0	0	0	0	3	0	0	3	0	0	6	68	0	1	1	1	1	1	5	1	2	1	0	1	0	0	1	0	0	1	1	#NULL!	1	1	1	1	1	2	1	0	0	1	0
29743922402	0	1	0	0	2	0	0	1	3	2	0	1	2	3	0	0	12	60	1	1	1	1	1	0	4	1	1	1	0	0	0	0	0	1	1	0	0	#NULL!	1	0	0	0	0	2	0	0	0	0	0
12249010702	#NULL!	0	0	0	5	0	1	2	2	2	1	3	1	1	3	2	18	64	1	1	1	1	0	0	4	1	1	1	0	0	1	0	0	1	1	0	1	#NULL!	0	0	0	0	0	2	1	0	0	0	0
01023310501	1	0	0	0	8	0	0	0	1	1	2	0	1	2	0	0	7	57	0	1	1	1	1	1	3	2	#NULL!	0	0	0	0	0	0	0	0	0	0	#NULL!	1	1	1	1	1	2	1	0	0	0	0
24405620301	0	0	0	0	4	0	0	3	0	0	3	0	0	3	0	0	9	80	0	1	1	1	0	1	4	1	4	0	0	0	0	0	0	0	0	0	0	11	1	0	0	0	0	2	0	0	0	0	0
32165911801	1	0	0	0	6	1	0	0	0	0	3	0	0	3	0	0	6	69	0	1	1	1	1	1	3	1	2	1	1	0	0	0	1	0	0	1	1	#NULL!	1	1	1	1	1	2	1	1	1	0	0
12409911101	0	0	0	0	1	0	0	0	3	0	0	0	3	0	0	3	9	74	0	0	0	0	0	1	5	1	2	0	0	0	0	0	0	1	0	0	0	#NULL!	0	0	0	0	0	2	0	0	0	0	0
29409922001	0	1	0	0	5	0	2	1	1	1	2	0	1	2	0	0	10	69	1	1	1	1	1	1	4	1	1	0	0	0	1	0	0	1	0	1	0	#NULL!	1	1	1	1	1	2	0	0	0	0	0
20742810701	0	1	0	1	6	0	0	0	0	0	3	0	0	2	0	0	5	70	0	1	1	1	1	1	2	1	4	1	1	1	0	0	0	0	1	1	1	#NULL!	1	1	1	0	1	2	1	1	1	1	0
15047830201	0	0	1	0	7	0	2	3	2	0	2	0	1	2	1	3	16	59	1	1	1	0	1	0	4	1	2	1	0	0	0	0	0	0	0	1	1	#NULL!	1	1	0	0	0	2	1	1	0	0	0
08967631702	0	1	0	0	7	0	1	1	0	1	2	1	1	3	1	0	11	52	1	1	1	1	1	1	3	1	1	1	1	0	0	1	1	0	1	1	0	#NULL!	1	1	1	1	1	2	1	1	1	0	0
29863132802	1	1	1	0	4	0	2	0	1	0	2	0	3	1	0	0	9	70	0	1	1	0	1	1	5	1	4	0	0	0	0	0	1	0	1	0	0	#NULL!	1	0	0	0	0	2	1	0	0	0	0
10825930701	0	1	1	0	7	1	0	2	2	0	3	0	0	2	0	0	9	64	0	1	1	1	1	1	3	1	4	1	1	0	0	1	0	1	1	1	0	#NULL!	1	1	1	1	0	2	1	1	1	0	0
16823121401	0	1	0	0	7	0	0	0	0	0	3	0	0	3	0	0	6	57	0	1	1	1	1	1	2	1	3	1	1	1	1	0	0	0	0	1	1	#NULL!	1	1	1	1	1	2	1	1	1	1	1
01023320401	0	0	0	0	7	0	2	0	2	1	0	1	2	1	0	0	9	57	0	1	1	1	1	1	5	1	1	0	0	0	0	1	1	1	0	0	1	#NULL!	1	0	0	0	0	2	0	0	0	0	0
15405831001	1	0	0	0	4	0	0	0	0	0	2	0	0	0	0	0	2	57	0	1	1	1	1	1	2	1	4	0	1	0	1	0	1	0	0	1	1	#NULL!	1	0	0	0	0	2	0	1	0	0	1
29167621501	1	0	0	0	9	1	0	3	0	1	0	0	0	3	0	0	7	62	0	1	1	1	0	1	2	1	1	1	1	0	0	1	1	0	0	1	0	#NULL!	0	0	0	0	0	2	0	1	0	0	0
32113131901	0	1	0	0	5	0	2	2	1	3	0	0	2	0	0	0	10	61	1	0	0	0	0	0	5	1	4	1	0	0	0	0	0	1	0	1	1	#NULL!	1	0	0	0	0	2	1	1	0	0	0
24270232101	0	0	0	0	4	0	2	2	1	1	2	1	1	2	1	0	13	55	1	1	1	1	0	0	2	1	3	1	1	1	1	1	0	1	1	0	1	#NULL!	1	1	1	1	1	1	1	1	1	1	1
10179122101	0	1	1	0	8	1	1	3	2	0	3	0	0	3	0	1	13	74	1	1	1	1	1	1	4	1	1	1	1	0	1	0	0	0	0	0	1	#NULL!	1	1	0	0	0	2	0	1	0	0	1
32468112502	0	0	0	0	6	0	3	3	2	2	2	3	3	1	1	0	20	79	1	0	1	0	1	1	5	1	4	0	0	0	0	0	0	0	0	1	1	#NULL!	1	0	0	0	0	2	1	0	0	0	0
06044031801	1	1	0	0	6	1	0	0	0	0	3	0	2	3	0	0	8	77	0	1	1	1	1	1	5	1	2	1	1	1	0	0	0	0	0	0	0	#NULL!	1	1	0	0	0	2	1	0	1	1	0
07400220701	1	0	0	0	8	0	0	1	0	2	3	0	0	3	0	0	9	63	0	1	1	1	1	1	4	1	1	0	0	0	0	1	0	0	0	1	0	#NULL!	1	1	1	1	0	2	1	0	0	0	0
32468111602	1	1	1	0	8	1	2	1	1	0	0	0	0	1	0	0	5	72	0	1	1	1	0	1	5	1	1	1	1	0	0	1	1	0	0	0	0	#NULL!	1	1	1	1	1	2	0	0	0	0	0
17740231002	0	1	1	1	5	0	2	0	0	0	3	0	2	3	0	0	10	67	1	1	1	1	1	1	5	1	3	1	1	0	0	1	0	1	1	0	0	#NULL!	1	1	1	1	1	2	1	1	1	0	0
15047820702	1	1	1	0	7	0	0	0	0	0	3	0	1	3	0	0	7	58	0	1	1	1	1	1	4	1	3	0	1	0	0	1	0	1	1	1	1	#NULL!	1	1	0	0	0	2	0	0	1	0	0
32530631702	1	1	1	0	6	0	0	0	0	0	3	0	3	3	0	0	9	70	0	1	1	1	1	1	4	1	2	1	0	1	1	0	0	0	1	1	0	#NULL!	1	1	1	1	1	2	1	1	0	1	1
17115910101	0	0	0	0	5	0	2	3	3	3	1	0	3	0	1	0	16	57	1	1	1	1	1	1	3	1	2	1	0	0	1	1	1	0	0	1	0	#NULL!	1	1	1	1	1	2	1	1	0	0	1
21242832601	0	1	0	0	4	1	0	0	0	0	3	0	3	3	0	0	9	71	0	0	1	1	1	1	4	1	4	1	0	1	1	0	0	0	0	1	1	#NULL!	1	1	1	1	1	2	0	0	0	0	0
16115920502	1	0	0	0	6	0	1	0	0	2	3	0	0	3	0	0	9	61	0	1	1	1	1	0	4	1	4	1	0	0	1	1	0	0	0	0	1	#NULL!	1	1	1	1	1	2	1	1	0	0	1
20010421002	1	1	0	0	6	0	1	0	1	0	3	0	1	3	0	0	9	75	0	1	1	1	1	1	4	1	3	1	1	1	1	0	0	1	0	1	0	#NULL!	1	1	1	1	1	2	1	1	1	1	1
10179131601	0	1	0	0	4	0	0	0	0	0	1	0	3	3	0	1	8	58	0	1	1	1	1	1	5	1	4	1	0	0	1	1	0	0	0	0	1	#NULL!	1	1	0	0	0	2	1	1	0	0	1
09400430201	0	1	0	0	7	0	0	2	2	1	3	1	2	3	0	0	14	57	1	1	1	1	1	1	4	1	1	1	1	1	0	0	0	1	1	1	0	#NULL!	1	1	1	1	1	2	1	1	1	1	0
26860613101	0	0	0	0	6	0	0	0	0	0	2	0	0	0	0	0	2	55	0	1	1	1	1	1	4	1	1	1	0	0	0	0	1	1	0	0	0	#NULL!	1	1	1	1	0	2	0	1	0	0	0
32404520102	1	0	0	0	5	1	0	1	0	1	1	0	3	1	0	1	8	54	0	1	1	1	0	1	4	1	4	1	1	1	1	1	1	1	1	0	1	#NULL!	1	1	1	1	0	2	0	1	0	1	1
11827621302	1	1	1	1	7	0	0	0	0	0	3	0	0	3	0	0	6	56	0	1	1	1	1	1	2	1	4	1	1	1	0	1	0	0	0	0	0	#NULL!	1	1	1	1	1	2	1	0	1	1	1
17115920701	1	1	1	0	8	1	0	0	0	0	2	0	0	2	0	0	4	62	0	1	1	1	1	1	5	2	#NULL!	0	0	0	0	0	0	0	0	0	0	#NULL!	1	1	1	1	1	2	1	0	0	0	0
29608121701	0	0	0	0	7	0	2	2	3	3	3	2	1	1	2	0	19	54	1	1	1	1	0	1	5	1	2	1	0	1	0	0	0	0	0	0	0	#NULL!	1	1	1	1	1	2	0	1	0	1	0
05630212102	1	1	0	0	6	0	3	3	3	3	3	0	2	0	0	2	19	55	1	1	1	1	0	1	4	1	2	1	0	1	0	0	0	0	1	1	1	#NULL!	1	1	0	0	0	2	1	1	0	1	0
01403130502	1	0	1	0	5	1	0	0	0	0	1	0	0	2	0	0	3	65	0	1	1	1	0	0	5	1	1	1	1	0	0	0	1	0	1	0	0	#NULL!	1	1	1	1	1	2	1	1	1	0	0
28550230202	0	0	0	0	8	0	1	0	1	0	0	0	3	2	0	0	7	67	0	1	1	1	1	1	5	1	3	1	1	0	1	0	0	0	0	1	0	#NULL!	1	1	1	1	1	2	1	1	1	0	1
05405411101	0	0	0	0	10	0	1	3	3	3	0	0	0	1	0	0	11	56	1	1	1	1	1	1	5	1	3	1	1	1	1	0	1	1	1	1	1	#NULL!	1	1	1	1	1	2	1	1	1	1	1
29743930601	1	0	0	0	7	1	1	0	0	0	3	0	0	3	1	0	8	63	0	1	1	0	1	1	4	1	4	1	0	0	0	1	0	0	0	0	0	#NULL!	1	0	0	0	0	2	1	0	0	0	0
01403130402	1	1	1	0	5	1	1	0	0	1	1	0	3	0	1	1	8	61	0	1	1	1	1	1	4	1	4	1	1	1	1	1	1	1	1	0	0	#NULL!	1	1	1	1	1	2	1	1	1	1	1
05405432001	1	1	#NULL!	0	7	1	3	0	0	0	3	0	0	3	0	0	9	66	0	0	1	1	1	0	4	1	2	0	0	0	0	0	1	1	0	0	0	#NULL!	1	0	0	0	0	2	1	1	0	1	0
17740230602	0	1	0	1	4	0	1	2	2	3	2	0	3	2	0	0	15	74	1	1	1	1	1	1	5	2	#NULL!	0	0	0	0	0	0	0	0	0	0	#NULL!	1	1	0	0	1	2	1	0	0	0	0
29824522002	0	0	0	0	7	0	1	0	0	0	3	0	0	3	0	0	7	63	0	1	1	1	1	1	4	1	1	1	1	0	0	0	1	0	0	1	1	#NULL!	1	1	1	1	1	2	1	1	0	0	0
29402831901	0	1	0	0	6	0	1	0	0	0	3	1	2	3	0	0	10	84	1	1	1	1	1	1	4	1	1	1	0	0	0	0	1	1	0	1	0	#NULL!	0	0	0	0	0	2	1	0	0	0	0
32014611401	0	0	0	0	7	0	2	2	2	1	2	0	3	2	0	0	14	56	1	1	1	1	1	1	4	1	4	1	1	1	1	0	0	1	0	1	1	#NULL!	1	1	1	1	1	2	1	1	1	1	1
29608121301	0	1	0	0	8	0	0	3	2	2	3	0	1	3	0	1	15	65	1	0	1	1	0	1	4	1	3	0	0	0	1	0	0	0	0	1	1	#NULL!	1	1	1	0	0	2	0	0	0	0	0
32404511402	1	0	0	0	4	1	0	0	0	0	3	0	0	2	0	0	5	71	0	1	1	1	1	1	5	2	#NULL!	0	0	0	0	0	0	0	0	0	0	#NULL!	1	0	0	0	0	2	0	0	0	0	0
14401622102	0	1	0	0	7	0	0	3	0	0	2	0	2	2	0	0	9	61	0	1	1	1	1	1	4	1	1	0	0	0	0	1	1	0	1	1	0	#NULL!	1	1	1	0	0	2	1	0	0	0	0
32407831502	0	0	0	0	6	0	0	1	2	0	1	0	0	3	0	0	7	59	0	1	1	0	1	1	3	1	1	1	1	0	0	1	0	1	1	1	1	#NULL!	1	1	1	1	0	2	1	1	1	0	0
16115920501	0	0	0	0	6	0	2	1	1	0	3	0	0	3	0	0	10	56	1	1	1	1	1	1	3	1	4	1	0	1	1	0	0	0	0	1	1	#NULL!	1	1	1	1	1	2	1	1	0	1	1
04674622902	1	1	0	0	8	1	3	2	3	3	0	3	2	0	3	0	19	69	1	1	1	0	0	1	5	1	1	1	0	0	0	1	0	0	1	0	0	#NULL!	0	0	0	0	0	2	1	0	0	0	0
32404520401	1	1	1	1	8	1	0	0	0	0	3	0	0	3	0	0	6	71	0	1	1	1	0	1	5	2	#NULL!	0	0	0	0	0	0	0	0	0	0	#NULL!	1	0	0	0	0	2	1	0	0	0	0
21117610201	1	0	0	0	5	0	1	1	0	0	3	0	0	3	0	0	8	57	0	1	1	0	1	1	5	1	1	1	1	0	0	0	1	1	0	0	0	#NULL!	1	1	0	0	0	2	1	1	1	0	0
19403711802	1	1	1	0	6	1	0	0	0	0	3	0	0	3	1	0	7	56	0	1	1	1	1	1	3	1	3	1	1	1	1	0	0	1	1	1	0	#NULL!	1	1	1	1	1	2	1	1	1	1	1
26605911301	0	0	1	0	6	0	3	3	3	3	0	2	3	0	3	1	21	86	1	1	1	1	1	1	4	1	4	1	0	0	1	0	0	0	0	0	0	#NULL!	1	0	0	0	0	2	0	1	1	0	0
33823111702	0	1	0	0	5	0	2	1	2	0	3	0	2	2	0	0	12	72	1	1	1	1	1	1	2	1	4	1	1	1	0	1	0	0	0	1	0	#NULL!	1	1	1	1	1	2	0	1	1	0	0
27555910701	1	1	0	0	6	1	2	0	2	0	2	3	1	3	0	0	13	58	1	1	0	0	0	1	4	1	2	1	1	0	0	0	1	1	0	0	0	#NULL!	1	0	1	0	1	2	1	1	1	0	0
21115421101	1	0	1	0	6	1	1	0	1	0	0	0	0	3	0	0	5	90	0	1	1	1	1	1	5	1	1	1	0	0	0	0	0	0	1	1	0	#NULL!	1	1	1	1	1	2	0	1	1	0	0
29824512302	1	1	0	0	8	1	0	0	1	0	0	0	0	0	0	0	1	73	0	1	1	1	1	1	4	1	4	1	0	1	0	0	0	0	1	0	1	#NULL!	1	1	1	1	1	2	1	1	1	1	0
01023331102	0	0	0	0	4	0	0	1	2	2	2	2	3	2	2	0	16	62	1	1	1	1	1	0	5	1	2	1	0	0	0	0	1	1	0	0	1	#NULL!	0	0	0	0	0	2	0	1	0	0	0
09400421401	0	0	0	0	7	0	0	0	0	0	3	0	0	3	0	0	6	87	0	1	1	1	1	1	4	1	1	1	1	0	0	0	1	0	0	0	0	#NULL!	1	1	1	1	1	2	1	0	0	0	0
29402832201	1	0	0	0	8	1	0	0	0	0	1	0	0	3	0	0	4	84	0	1	1	1	1	1	3	1	4	1	0	0	0	0	1	0	0	0	0	#NULL!	1	1	0	0	0	2	1	0	0	0	0
17740211202	0	0	0	0	8	0	0	0	0	0	3	0	0	3	0	0	6	55	0	1	1	1	1	1	3	1	4	0	1	1	1	1	1	0	1	1	0	#NULL!	1	1	1	1	1	2	1	0	1	1	0
08967630701	1	1	0	1	6	0	2	0	2	2	3	0	2	1	1	1	14	82	1	1	1	1	1	1	4	1	4	1	1	1	1	1	1	1	1	1	1	#NULL!	0	0	0	0	0	2	1	1	0	0	0
29633122502	0	0	0	0	3	0	0	0	0	0	0	0	3	0	0	0	3	63	0	0	1	0	0	1	5	1	1	0	0	0	1	1	0	1	1	1	0	#NULL!	1	0	0	0	0	2	1	1	0	0	1
01405120401	0	1	0	0	4	0	0	0	0	0	0	0	0	3	0	0	3	59	0	1	1	0	1	1	5	1	3	1	1	1	1	1	1	1	1	1	1	#NULL!	1	1	1	0	0	2	0	1	1	0	1
32111611301	1	0	0	0	4	1	0	0	0	0	3	0	3	3	0	0	9	57	0	1	1	1	1	1	4	1	4	0	1	1	1	0	0	1	0	0	0	#NULL!	1	1	1	1	1	2	1	1	1	1	1
06554611901	0	1	0	0	7	0	1	1	1	1	1	1	1	3	0	0	10	59	1	1	1	1	1	1	4	1	2	1	0	0	1	0	0	1	0	0	1	#NULL!	1	1	0	0	0	2	0	1	0	0	1
32111620301	0	1	1	1	6	0	0	0	0	0	3	0	0	3	0	0	6	75	0	1	1	1	1	1	4	1	4	1	0	0	0	1	0	0	1	0	1	#NULL!	1	1	1	1	0	2	1	1	0	0	0
28825130302	0	0	1	0	5	0	2	1	3	2	1	2	2	1	0	0	14	55	1	1	1	1	1	1	5	1	2	1	1	0	0	0	1	1	1	0	1	#NULL!	1	0	0	0	0	2	0	1	1	0	0
17553131101	0	0	0	0	9	0	1	0	0	0	3	1	0	3	0	0	8	63	0	1	1	1	1	1	3	1	2	1	1	1	0	1	1	0	1	0	1	#NULL!	1	1	1	1	1	1	1	1	1	1	0
15404422202	0	1	0	0	8	0	1	0	0	2	3	0	1	3	0	0	10	74	1	1	1	0	1	1	4	1	3	1	1	0	1	0	1	0	0	0	0	#NULL!	1	1	0	0	0	2	1	1	1	0	1
20530431101	1	1	0	0	7	0	0	0	0	0	0	0	0	3	0	0	3	88	0	1	1	1	1	1	3	1	1	0	0	0	1	0	0	1	1	1	1	#NULL!	1	1	1	1	1	2	1	0	0	0	1
14552820801	0	1	1	1	6	0	0	0	0	1	0	0	1	3	2	0	7	71	0	0	1	1	1	1	4	1	4	1	1	1	1	1	0	0	1	0	0	#NULL!	1	1	0	0	0	1	1	1	0	1	1
29743930501	0	0	0	0	8	0	2	2	1	1	3	0	0	3	2	2	16	56	1	1	1	1	1	1	4	1	1	1	0	0	0	0	1	0	0	0	0	#NULL!	1	1	0	0	0	2	0	1	0	0	0
29533111601	1	1	0	0	8	1	1	0	0	0	3	0	0	3	0	0	7	68	0	1	1	1	1	1	4	1	2	1	1	0	1	1	1	1	1	0	1	#NULL!	1	1	1	1	1	2	1	1	1	1	1
29863110202	1	1	0	0	7	1	0	0	0	0	3	0	0	3	0	0	6	56	0	1	1	1	1	1	4	1	1	1	1	0	0	0	0	1	1	1	0	#NULL!	1	1	0	0	1	2	1	0	1	0	1
13490210401	1	0	0	0	7	1	1	1	1	3	3	0	1	3	1	0	14	57	1	0	1	1	0	1	4	1	4	1	0	0	1	0	0	1	0	0	1	#NULL!	1	0	0	0	0	2	1	1	0	0	0
06554611601	0	1	#NULL!	0	4	0	3	3	1	3	3	0	3	0	0	2	18	73	1	1	1	0	1	1	5	1	4	1	1	0	0	1	0	0	0	1	1	#NULL!	1	1	1	1	0	2	1	1	1	0	0
33400221201	0	1	1	0	7	0	0	0	0	0	3	0	3	3	0	0	9	68	0	1	1	1	1	1	2	1	3	1	1	0	0	0	0	0	0	0	1	#NULL!	1	0	0	0	0	2	0	1	1	0	0
29824511301	0	0	0	0	8	0	0	0	0	0	3	0	0	3	0	0	6	54	0	1	1	1	1	1	4	1	3	1	0	0	1	0	0	0	1	0	1	#NULL!	1	1	1	1	1	2	1	1	0	0	1
28015421501	1	1	1	1	7	1	1	1	2	2	0	1	2	0	2	2	13	64	1	1	1	0	1	1	5	1	2	1	1	1	1	0	0	0	0	0	0	#NULL!	1	0	0	0	0	2	1	1	1	1	1
14115430302	0	1	0	0	6	0	2	2	1	1	2	2	3	3	0	2	18	76	1	1	1	1	1	1	5	1	2	1	1	1	0	0	1	1	0	0	0	#NULL!	1	1	1	0	0	2	0	0	0	0	0
26167621101	1	1	1	1	6	0	0	0	2	0	3	0	3	3	0	0	11	70	1	1	1	1	0	1	4	1	4	0	0	0	1	0	1	1	1	0	0	#NULL!	1	1	1	1	1	2	1	0	0	0	1
32404511401	0	1	0	0	5	0	0	3	1	3	2	1	3	2	0	0	15	69	1	1	1	1	1	1	5	2	#NULL!	0	0	0	0	0	0	0	0	0	0	#NULL!	1	0	0	0	0	2	0	0	0	0	0
21115422802	0	1	0	1	8	0	0	2	1	1	3	0	1	2	0	0	10	80	1	1	1	1	1	1	4	1	3	1	1	0	1	0	0	1	0	1	0	#NULL!	1	1	1	0	0	2	0	1	1	0	1
15405831802	0	0	0	0	6	0	1	0	1	0	3	0	1	3	0	0	9	73	0	1	1	1	1	1	5	1	2	1	1	1	0	1	1	0	0	0	1	#NULL!	1	1	1	1	1	2	1	0	0	0	0
10510232501	1	1	1	1	7	0	1	0	0	0	3	0	1	3	1	0	9	67	0	1	1	1	1	1	4	1	4	1	1	1	0	0	0	0	1	1	1	#NULL!	1	1	1	1	1	2	1	0	1	1	0
10820630101	1	0	0	0	5	1	2	0	1	0	3	0	1	2	0	0	9	57	0	1	1	1	1	1	4	1	2	1	1	1	1	1	1	1	0	0	1	#NULL!	1	1	1	1	1	2	1	0	1	1	1
07242811802	0	1	1	1	6	0	2	0	0	0	3	0	0	3	0	0	8	63	0	1	1	1	1	1	4	1	3	1	1	0	1	1	0	0	0	0	1	#NULL!	1	1	1	1	0	2	1	0	1	0	0
20402810501	0	1	0	0	4	0	0	0	0	0	3	0	3	3	0	0	9	69	0	1	1	1	1	1	4	1	4	1	1	0	0	1	1	0	1	0	1	#NULL!	1	1	1	1	1	2	1	1	1	0	0
14115431202	0	0	0	0	8	0	0	0	1	0	0	0	0	0	0	0	1	60	0	0	1	1	1	1	5	1	3	1	1	1	1	1	0	0	0	1	0	#NULL!	1	1	1	0	0	2	0	1	1	0	1
32014632702	0	0	1	1	8	0	0	0	0	2	2	0	2	2	0	0	8	67	0	1	1	1	0	1	4	1	2	0	1	1	0	1	1	0	0	0	0	#NULL!	1	1	1	0	0	2	1	0	1	1	0
14115411902	1	1	1	0	8	1	1	2	0	1	3	0	0	2	0	0	9	82	0	1	1	1	1	1	5	2	#NULL!	0	0	0	0	0	0	0	0	0	0	#NULL!	1	1	1	1	0	2	1	0	0	0	0
18403711101	1	0	0	0	10	0	1	1	0	1	2	0	0	3	0	0	8	88	0	1	1	1	1	1	3	1	4	0	0	1	0	0	1	0	0	0	1	#NULL!	1	1	1	0	0	2	0	0	0	0	0
11460430502	1	1	1	0	6	1	0	0	0	0	0	0	0	1	0	0	1	54	0	1	1	1	1	1	4	1	1	0	1	1	0	0	1	0	1	0	0	#NULL!	1	1	1	1	1	2	1	0	1	1	0
10400421101	0	1	0	0	3	0	0	0	2	2	3	0	3	3	0	0	13	76	1	1	1	1	1	1	4	1	4	0	0	0	0	0	1	0	1	1	1	#NULL!	1	1	1	1	1	2	1	0	0	0	0
17740221802	0	0	0	0	6	0	1	2	1	0	3	0	0	3	0	0	10	60	1	1	1	1	0	1	3	1	1	1	1	0	1	0	0	0	0	0	0	#NULL!	1	1	1	1	1	2	1	0	1	0	1
33605930902	1	0	0	0	6	1	0	0	0	0	3	0	1	3	0	0	7	65	0	1	1	1	0	1	4	1	2	1	0	0	0	0	1	1	0	0	0	#NULL!	1	1	1	1	1	2	0	1	0	0	0
10820630201	1	0	0	0	5	1	3	0	2	0	0	0	1	0	0	1	7	70	0	1	0	0	0	1	5	1	1	1	0	0	0	0	0	1	0	0	0	#NULL!	1	1	1	1	1	1	1	1	0	1	0
11274420502	0	1	0	0	8	0	0	0	0	0	1	0	0	2	0	0	3	80	0	1	0	0	0	1	5	1	4	1	0	1	0	1	0	1	0	0	0	#NULL!	1	0	0	0	0	2	0	0	0	0	0
17464310302	0	1	0	1	7	0	2	1	2	2	3	0	1	3	0	2	16	75	1	1	0	0	1	1	5	1	1	0	0	0	0	0	0	0	0	0	0	11	0	0	0	0	0	2	0	0	0	0	0
29824522401	1	1	1	1	6	1	0	2	2	2	2	1	3	3	0	0	15	66	1	1	1	0	0	1	4	1	2	0	0	0	0	0	1	1	1	0	0	#NULL!	0	0	0	0	0	2	1	0	0	0	0
29402831201	0	0	0	0	8	0	1	0	1	0	3	0	0	0	0	0	5	57	0	1	1	1	1	1	2	1	3	0	1	0	1	1	0	0	0	1	1	#NULL!	1	1	1	1	1	1	1	1	1	0	1
32404512801	0	1	1	1	2	0	1	1	1	1	1	0	1	3	1	0	10	72	1	0	1	1	1	1	4	1	3	1	1	1	0	0	0	1	0	0	0	#NULL!	1	0	0	0	0	2	0	0	1	0	0
21242821901	0	0	1	0	5	0	1	1	2	2	3	0	1	2	0	0	12	67	1	1	1	1	1	1	3	1	4	1	1	1	0	1	0	0	1	1	1	#NULL!	1	1	1	1	1	2	1	1	0	0	1
19403733502	1	0	0	0	7.5	0	0	0	0	0	3	0	0	3	0	0	6	58	0	1	1	1	1	1	2	2	3	1	0	0	0	0	0	0	0	0	0	#NULL!	1	1	1	1	1	2	1	0	0	0	0
29824521302	0	0	0	0	7	0	3	0	1	0	0	0	1	0	0	0	5	56	0	1	1	1	1	1	4	1	1	1	1	0	0	1	1	1	0	1	0	#NULL!	1	1	1	1	1	2	0	1	1	0	0
08967621801	1	0	0	0	6	0	0	0	0	0	3	0	1	3	0	0	7	83	0	1	1	1	1	1	3	1	1	1	1	0	0	1	0	0	1	1	1	#NULL!	1	1	1	1	1	2	1	1	0	1	0
29743932002	1	0	0	0	6	1	1	2	1	0	0	0	0	3	0	0	7	63	0	1	1	1	1	1	4	1	2	1	0	1	0	1	0	0	0	0	1	#NULL!	1	0	0	0	0	2	1	1	0	1	0
12409931202	0	1	0	0	2	0	0	0	3	3	3	3	3	0	1	2	18	80	1	0	1	0	0	0	5	1	3	0	0	0	0	1	0	0	0	1	1	#NULL!	1	1	0	0	0	2	0	0	0	0	0
29409910902	0	0	0	0	8	0	0	0	0	0	0	0	0	2	0	0	2	54	0	1	1	0	1	1	4	1	4	1	1	1	1	0	0	0	0	1	0	#NULL!	1	0	0	0	0	2	0	0	1	1	1
10825933201	1	1	1	0	6	0	0	3	0	0	3	0	3	3	0	0	12	61	1	1	1	1	1	1	3	1	3	1	1	0	1	0	0	0	0	1	1	#NULL!	1	1	1	1	1	2	1	0	1	0	1
05660430402	1	0	1	0	10	0	0	0	0	0	3	0	0	3	0	0	6	69	0	1	1	0	0	1	4	1	4	1	0	1	1	0	0	0	0	0	1	#NULL!	1	1	1	1	1	2	1	1	0	1	0
09400411301	1	1	0	0	4	0	2	0	3	3	0	0	3	0	0	0	11	73	1	1	1	1	0	1	4	1	2	1	0	1	0	0	0	0	0	0	1	#NULL!	1	1	1	1	1	2	1	0	0	0	0
06554631501	0	0	0	0	7	0	1	2	0	0	3	2	2	2	0	0	12	57	1	1	1	1	1	1	4	1	4	1	1	0	1	0	1	0	1	1	1	#NULL!	1	1	1	1	1	2	1	1	1	0	1
15115610102	1	1	0	0	9	1	1	1	1	0	2	0	1	2	0	0	8	75	0	1	1	1	1	1	4	1	3	1	1	0	1	1	1	0	1	1	1	#NULL!	1	1	1	1	1	2	1	1	1	0	1
33823130201	1	1	0	0	6	0	0	3	0	1	1	0	2	0	0	0	7	66	0	1	1	1	0	1	4	1	3	1	0	0	0	1	0	0	0	1	0	#NULL!	1	1	1	1	1	2	1	1	0	0	0
19403732601	1	1	0	0	6	1	0	0	0	0	0	0	0	3	0	0	3	70	0	1	1	1	1	1	4	1	1	1	0	0	1	1	0	1	1	0	0	#NULL!	1	1	1	1	1	2	1	1	0	0	1
29402832001	1	1	0	0	8	0	0	0	0	0	0	0	0	3	0	0	3	70	0	1	1	1	1	1	2	1	3	1	0	1	0	1	0	0	0	0	1	#NULL!	1	1	1	1	1	2	1	1	1	1	0
16115920702	1	1	0	0	6	0	0	0	0	0	3	0	1	0	0	0	4	63	0	1	1	1	1	1	4	1	3	1	1	1	1	1	0	0	1	1	0	#NULL!	1	1	1	1	1	2	1	1	1	1	0
32634630702	1	0	0	0	6	1	2	1	0	2	3	0	0	2	0	0	10	57	1	1	1	1	0	1	5	1	1	1	1	0	1	0	1	0	0	0	0	#NULL!	1	1	1	1	1	2	1	0	1	0	1
05405411502	1	0	0	0	4	0	0	1	0	0	3	0	0	3	0	0	7	74	0	1	1	1	0	1	4	1	2	1	0	0	0	0	0	0	0	0	0	#NULL!	1	1	1	1	1	2	1	0	0	0	0
32555410502	0	1	1	1	5	0	0	0	0	1	3	0	2	3	0	0	9	67	0	1	1	1	1	1	4	1	1	1	1	0	0	0	0	0	1	0	0	#NULL!	1	1	1	1	1	2	1	0	1	0	0
10538130401	0	1	0	0	7	0	1	1	1	1	2	0	0	2	3	0	11	63	1	1	1	1	1	1	4	1	4	1	0	1	1	0	0	0	0	1	1	#NULL!	1	1	1	1	1	2	1	0	0	0	1
11460432501	1	0	0	0	6.5	1	0	0	0	0	3	0	0	3	0	0	6	62	0	1	1	1	1	1	2	1	2	1	0	1	0	0	1	1	1	1	0	#NULL!	1	1	1	1	1	2	1	1	0	1	0
05865921402	0	0	0	0	8	0	2	2	0	0	3	0	0	3	0	0	10	63	1	0	1	1	1	0	5	1	1	1	0	0	0	1	0	0	0	0	0	#NULL!	1	1	1	1	1	2	0	1	0	0	0
21242811902	0	1	0	1	5	0	3	2	2	2	0	0	2	1	2	1	15	70	1	0	1	1	1	1	5	1	3	1	0	0	0	1	0	0	0	1	0	#NULL!	1	1	1	1	1	2	1	1	0	0	0
26272821901	1	0	0	0	2	1	0	3	3	3	0	0	3	0	2	0	14	68	1	1	1	1	0	1	5	1	2	1	0	0	0	0	1	0	1	0	1	#NULL!	1	1	1	0	0	2	1	0	0	0	0
16243120101	0	1	0	0	10	0	2	2	3	3	0	0	0	1	0	2	13	70	1	0	1	1	1	1	5	1	4	1	0	0	1	0	0	0	0	1	0	#NULL!	1	0	0	0	0	2	0	1	0	0	1
29824532401	0	1	0	0	8	0	2	2	2	2	1	0	0	3	2	2	16	78	1	1	1	1	0	1	5	1	4	1	0	0	0	1	1	0	0	0	0	#NULL!	1	1	1	0	0	2	1	1	0	0	0
20740630502	1	0	0	1	6	1	1	0	1	0	3	0	0	3	0	0	8	59	0	1	1	1	1	1	4	1	1	0	0	1	0	0	0	0	1	0	0	#NULL!	1	1	1	1	1	2	1	0	0	0	0
06044012802	0	1	0	0	8	0	2	3	2	3	0	0	0	2	0	0	12	64	1	1	1	1	1	1	4	1	2	1	0	0	0	0	1	1	0	0	0	#NULL!	1	1	1	0	0	2	1	0	0	0	0
34523330602	0	0	0	0	6	0	3	2	2	2	0	0	2	0	0	1	12	68	1	1	1	1	1	1	3	1	3	0	1	0	0	1	0	0	0	1	0	#NULL!	1	1	1	1	1	2	1	0	1	0	0
32165911002	0	0	0	1	4	0	3	3	0	0	3	2	2	3	2	0	18	60	1	1	1	1	1	1	5	1	3	1	1	0	0	0	1	0	1	0	1	#NULL!	1	1	1	0	0	2	1	1	1	0	0
29633112402	0	0	0	0	9	0	3	3	2	2	0	0	0	3	0	0	13	60	1	0	1	1	1	1	5	1	4	1	0	0	1	1	0	1	0	0	0	#NULL!	1	1	1	0	0	2	1	1	0	1	1
03404331401	0	1	0	0	6	0	3	1	3	0	3	2	2	3	3	0	20	69	1	1	0	1	0	0	5	1	4	0	0	0	1	1	1	0	1	0	1	#NULL!	1	1	0	0	0	1	0	0	0	0	1
10400412201	0	1	1	0	6	0	3	3	3	2	2	0	3	2	1	0	19	72	1	1	0	0	0	1	5	1	3	1	0	0	0	0	0	0	1	0	1	#NULL!	1	1	0	0	0	2	1	1	0	0	0
11748920802	0	0	1	1	7	1	0	3	0	0	3	0	2	3	0	0	11	63	1	1	1	1	1	1	2	1	2	1	1	0	0	1	0	1	1	1	0	#NULL!	1	1	1	0	0	2	0	1	1	0	0
10510223502	0	0	0	0	8	0	0	0	0	0	3	0	0	3	0	0	6	61	0	1	1	0	1	1	4	1	1	0	0	0	1	0	1	1	0	0	0	#NULL!	0	0	0	0	0	2	1	0	0	0	0
32635921702	1	0	0	0	8	0	3	3	2	2	0	0	3	1	3	2	19	71	1	1	1	1	0	1	5	1	3	0	1	0	0	0	0	0	0	0	1	#NULL!	1	1	0	0	0	2	1	0	1	0	0
17115921502	1	1	0	0	6	1	0	0	0	0	0	0	0	1	0	0	1	65	0	1	1	1	1	1	3	1	1	0	0	0	0	1	1	0	0	0	0	#NULL!	1	0	0	0	0	2	1	0	0	0	0
32468131702	0	1	1	0	6	0	2	2	2	2	2	2	2	2	0	1	17	56	1	0	0	0	0	0	4	1	3	1	1	0	0	1	0	1	1	0	0	#NULL!	1	1	1	0	0	2	1	1	1	0	0
10825911001	0	0	0	0	10	0	0	0	0	0	3	0	2	3	0	0	8	51	0	1	1	1	1	1	4	1	1	1	0	0	1	0	0	0	0	0	0	#NULL!	1	1	1	1	0	2	1	1	0	0	0
07400211902	1	0	0	0	5	0	2	0	2	0	0	0	3	2	0	2	11	64	1	1	1	1	1	1	3	1	3	0	0	0	0	0	0	0	0	0	0	#NULL!	1	0	0	0	0	2	1	0	0	0	0
10825930602	1	1	0	0	7	0	1	3	1	3	3	0	0	3	0	1	15	65	1	1	1	1	1	1	4	1	1	0	0	0	0	0	0	1	0	0	1	#NULL!	1	1	1	1	1	2	1	0	0	0	0
07550420801	0	0	1	0	7	0	0	0	0	0	3	0	0	3	0	0	6	58	0	1	1	1	1	1	2	1	3	0	0	1	0	1	1	1	1	0	1	#NULL!	1	0	0	0	0	1	1	1	1	1	1
10510220101	1	1	1	1	8	1	1	0	1	0	2	0	0	2	0	0	6	57	0	1	1	1	1	1	3	1	3	1	1	1	1	0	0	0	1	0	1	#NULL!	1	1	1	1	1	2	1	1	1	1	1
11460430602	1	1	0	0	6	0	0	1	1	0	0	0	0	1	0	0	3	75	0	1	1	1	1	1	5	1	1	1	1	1	1	1	0	0	0	0	0	#NULL!	1	1	1	1	1	2	1	0	1	1	1
29245821502	0	1	1	1	4	0	3	3	3	3	0	0	3	0	2	3	20	67	1	0	0	0	1	1	5	2	#NULL!	0	0	0	0	0	0	0	0	0	0	#NULL!	1	0	0	0	0	2	0	0	0	0	0
08967621302	0	1	0	1	7	0	0	0	0	1	3	0	0	3	0	0	7	59	0	1	1	1	1	1	3	1	2	1	1	1	1	0	1	1	0	0	1	#NULL!	1	1	1	1	1	2	1	1	1	1	1
33605932101	0	1	0	0	8	0	3	2	2	3	1	1	1	0	2	2	17	72	1	1	1	1	1	1	4	1	1	0	0	0	0	0	1	1	0	0	0	#NULL!	1	1	1	1	0	2	1	0	0	0	1
29402811502	1	0	0	1	6	1	0	0	0	0	2	0	0	2	0	0	4	77	0	1	1	1	1	1	5	1	2	1	0	0	0	1	1	0	0	0	1	#NULL!	1	1	1	1	1	2	1	0	0	0	0
29824522101	1	0	1	0	7	0	2	2	0	0	3	0	0	3	0	0	10	58	1	1	1	1	0	1	4	1	3	1	1	1	1	1	1	1	1	1	0	#NULL!	1	1	1	1	1	2	1	1	1	0	0
10820632802	0	0	0	0	6	0	0	3	0	0	3	0	0	3	0	0	9	61	0	1	1	0	0	1	4	1	2	1	0	0	0	0	1	1	0	0	1	#NULL!	1	1	1	1	1	1	1	0	0	0	0
18403710601	0	1	0	0	7	0	1	0	0	0	3	0	0	3	0	0	7	63	0	1	1	1	1	1	3	1	3	0	0	0	0	0	0	0	0	1	0	#NULL!	1	1	1	0	0	2	0	0	0	0	0
16010412701	0	1	1	0	5	0	0	2	2	0	2	2	3	3	0	0	14	58	1	1	1	1	1	1	4	1	1	1	1	0	0	0	0	1	1	0	1	#NULL!	1	1	1	1	1	2	1	1	0	0	0
07550411801	0	0	0	0	5	0	2	0	0	0	0	0	0	3	3	0	8	84	0	1	1	1	0	1	4	1	3	1	1	0	0	1	0	0	0	1	1	#NULL!	1	1	1	1	1	2	1	0	1	0	0
32468131602	0	1	0	1	7	0	3	2	2	1	3	1	0	3	0	0	15	68	1	1	1	1	1	1	3	1	4	1	1	0	1	0	1	0	1	1	1	#NULL!	1	1	1	0	0	2	1	1	1	0	1
26860631501	0	1	0	0	7	0	3	0	0	2	3	0	0	3	0	0	11	75	1	1	1	0	0	1	5	1	1	1	0	0	0	1	1	0	0	0	0	#NULL!	1	0	0	0	0	2	1	1	0	0	0
29245810701	0	0	1	0	7	0	3	0	3	0	0	0	2	0	1	2	11	57	1	1	1	1	1	1	2	1	4	1	0	1	1	1	0	0	0	1	1	#NULL!	1	0	0	0	0	2	1	0	0	0	0
05660413302	0	0	0	0	6	0	2	2	2	2	2	0	2	1	2	2	17	58	1	0	1	1	0	1	5	1	2	1	0	1	0	0	1	0	1	0	0	#NULL!	1	1	1	1	1	2	0	1	0	1	0
10825931702	1	0	0	0	7	1	0	0	1	0	3	0	0	3	0	0	7	58	0	1	1	1	1	1	4	2	#NULL!	0	0	0	0	0	0	0	0	0	0	#NULL!	1	1	1	1	1	2	1	0	0	0	0
32014611301	1	1	1	1	5	1	2	0	3	0	3	0	2	3	0	0	13	65	1	1	1	1	1	1	3	1	4	1	1	0	0	1	1	0	1	0	1	#NULL!	1	1	1	1	1	2	1	1	1	0	0
27040231202	0	0	0	0	6	0	3	3	1	3	2	1	0	2	0	0	15	60	1	1	1	1	1	1	5	1	1	1	0	0	0	0	0	0	1	1	0	#NULL!	0	0	0	0	0	2	0	1	0	0	0
29633122402	0	0	0	0	8	0	0	0	0	0	3	0	0	2	0	0	5	63	0	0	1	1	1	1	4	1	1	1	1	0	1	0	0	0	0	0	0	#NULL!	1	1	1	1	1	2	0	1	0	0	1
29863121701	1	0	0	0	4	1	2	1	0	0	3	0	3	3	0	0	12	76	1	1	1	1	1	1	3	1	4	1	0	0	0	1	1	0	0	1	1	#NULL!	1	1	1	1	1	2	1	1	0	0	0
32635910302	0	1	0	0	8	0	3	2	1	2	2	0	0	2	0	0	12	66	1	1	1	1	1	1	3	1	3	0	0	0	1	0	0	1	0	0	1	#NULL!	1	0	0	0	0	2	1	0	0	0	1
11600631202	0	0	#NULL!	0	7	0	3	2	2	3	0	2	1	0	1	1	15	70	1	0	1	0	0	1	5	1	4	0	0	0	0	0	1	0	0	0	0	#NULL!	0	0	0	0	0	2	0	0	0	0	0
10538121101	0	1	0	0	6	0	0	2	3	1	3	1	3	1	3	1	18	55	1	1	1	1	0	1	5	1	3	1	1	0	1	0	0	0	1	0	0	#NULL!	1	0	0	0	0	2	1	1	1	0	0
14240320801	0	0	0	0	4	0	3	3	1	0	3	0	3	2	0	1	16	69	1	1	1	1	0	1	5	1	3	1	1	0	1	1	0	1	0	1	1	#NULL!	1	1	1	1	1	2	1	1	1	0	1
06460410402	1	1	0	0	7	1	2	2	2	2	1	0	3	3	0	0	15	65	1	1	1	1	1	1	4	1	4	1	0	0	0	0	1	1	1	0	1	#NULL!	1	0	0	0	0	2	1	0	0	0	0
11827632902	0	0	#NULL!	0	6	0	0	2	0	0	2	0	0	3	0	0	7	56	0	0	1	0	0	1	5	1	4	1	0	1	1	0	1	0	1	1	1	#NULL!	0	0	0	0	0	2	0	1	0	1	1
12249032302	1	0	0	1	4	1	3	1	0	0	2	0	2	2	0	0	10	67	1	1	0	0	1	1	4	1	3	0	1	0	0	0	0	0	0	0	0	#NULL!	1	1	1	0	0	2	0	1	0	0	0
06048111702	0	1	1	0	6	0	1	3	0	2	0	0	2	2	0	0	10	65	1	0	1	0	0	1	5	1	1	1	0	0	0	1	0	0	1	1	0	#NULL!	1	0	0	0	0	2	0	1	0	0	0
29633111401	1	1	0	0	8	1	0	0	0	0	3	0	0	3	0	0	6	72	0	1	1	1	0	1	4	1	4	1	0	0	0	0	1	0	0	0	1	#NULL!	1	1	1	1	1	2	1	0	0	0	0
04674621101	1	1	1	0	8	1	2	1	1	0	3	0	0	3	0	0	10	59	1	1	1	0	1	1	3	1	4	1	1	0	0	1	0	0	1	0	0	#NULL!	1	1	1	1	1	2	1	1	0	0	0
32555411201	0	1	0	0	3	0	3	1	2	0	0	0	3	3	0	0	12	78	1	0	0	1	0	1	3	1	2	1	0	0	0	0	0	0	0	1	0	#NULL!	1	1	1	0	0	2	0	0	0	0	0
32635922201	1	0	1	1	7	0	1	3	0	0	2	0	1	3	0	0	10	63	1	1	1	1	1	1	5	1	4	1	0	1	0	0	0	0	0	1	0	#NULL!	1	1	1	1	1	2	1	1	0	0	0
08967620302	1	0	0	0	8	1	1	1	1	1	1	1	0	1	0	0	7	66	0	1	1	0	1	1	4	#NULL!	#NULL!	0	0	0	0	0	0	0	0	0	0	#NULL!	1	1	1	1	0	2	1	0	0	0	0
06048113002	1	0	0	0	7	1	0	0	0	2	3	0	1	3	0	0	9	73	0	1	1	1	0	1	3	1	3	1	1	0	1	0	0	0	0	0	0	#NULL!	1	1	1	1	1	2	1	1	0	0	0
17464322501	1	0	1	0	8	1	0	0	0	0	3	0	0	3	2	0	8	64	0	1	1	1	1	1	4	1	2	1	1	0	0	0	1	1	1	0	1	#NULL!	1	0	0	0	0	2	1	1	1	0	0
32014621702	1	1	1	0	7	1	1	2	1	1	3	0	0	2	2	0	12	66	1	1	1	1	1	1	5	1	1	0	1	1	0	1	1	0	0	1	1	#NULL!	1	1	1	1	1	2	0	0	1	0	0
10179110902	0	0	0	0	6	0	1	1	1	1	3	1	0	3	0	0	11	64	1	1	1	1	1	1	4	1	3	1	0	0	1	0	0	1	0	0	1	#NULL!	1	1	0	0	0	2	0	1	0	0	1
20245431901	0	1	0	0	1	1	0	0	1	1	1	0	3	3	0	0	9	74	0	1	1	1	0	1	5	1	1	1	1	0	0	0	0	1	0	0	0	#NULL!	1	0	0	0	0	2	0	1	1	0	0
01464311601	0	1	0	0	7	0	1	1	1	1	2	1	1	3	1	0	12	64	1	1	1	0	0	1	4	1	1	0	1	1	0	0	0	0	0	0	1	#NULL!	1	1	1	1	1	2	1	1	1	1	0
15405830101	0	0	0	0	8	0	0	1	0	1	3	0	0	3	0	0	8	55	0	1	1	1	1	1	4	1	1	1	1	1	0	0	0	1	1	0	1	#NULL!	1	0	1	1	1	2	1	1	1	1	0
29863131901	0	1	0	0	6	0	2	1	2	1	3	0	0	3	0	0	12	62	1	1	1	1	1	1	4	1	2	0	0	0	0	1	0	0	0	0	1	#NULL!	1	0	0	0	0	2	0	0	0	0	0
32555420801	1	0	0	0	8	1	0	0	0	0	3	0	1	3	0	0	7	55	0	1	1	1	1	1	4	1	2	1	1	0	1	1	1	1	1	1	1	#NULL!	1	1	1	1	1	2	1	1	0	0	1
20742821802	0	1	1	0	5	0	3	3	1	3	3	0	1	3	1	0	18	56	1	0	1	1	0	1	4	1	1	1	1	0	0	0	1	1	0	0	1	#NULL!	1	1	1	1	1	2	1	1	1	0	0
29863132702	0	1	1	0	8	0	3	2	0	3	3	0	0	0	0	0	11	56	1	1	1	1	0	1	5	1	2	0	0	0	0	1	0	0	1	0	0	#NULL!	1	1	1	0	0	2	1	0	0	0	0
14240311802	0	0	0	0	9	0	0	0	3	1	1	0	0	2	1	1	9	60	0	1	1	1	1	1	4	1	4	1	1	1	1	0	0	1	0	0	0	#NULL!	1	1	1	1	1	2	1	1	1	1	1
14115431501	0	0	0	0	7	0	0	0	0	0	3	0	0	3	0	0	6	58	0	1	1	1	1	1	4	1	3	1	1	1	1	1	0	1	0	1	1	#NULL!	1	1	1	1	1	2	1	1	1	1	1
09400421101	0	1	0	0	7	0	1	0	0	0	3	0	0	3	0	0	7	61	0	1	1	1	1	1	3	1	4	1	1	1	1	0	0	0	0	1	0	#NULL!	1	1	1	1	1	2	1	1	1	0	1
17115910302	1	0	0	0	6	1	0	0	1	2	1	0	1	3	1	0	9	55	0	1	1	1	1	1	4	1	3	0	0	1	0	1	0	1	1	1	1	#NULL!	1	1	0	0	0	2	1	1	1	0	0
11460432201	0	0	0	0	7	0	0	0	0	3	3	0	1	3	2	0	12	82	1	0	0	0	0	1	5	1	2	0	0	0	0	0	0	0	0	0	1	#NULL!	0	0	0	0	0	2	0	0	0	0	0
08967620902	0	0	0	0	7	0	1	1	1	1	1	0	1	1	1	0	8	64	0	1	0	0	1	1	4	#NULL!	#NULL!	0	0	0	0	0	0	0	0	0	0	#NULL!	1	1	0	0	0	2	1	0	0	0	0
32113122201	1	0	1	0	8	0	0	0	0	0	2	0	0	3	0	0	5	78	0	1	1	0	1	1	4	1	2	1	0	1	0	1	0	0	1	0	0	#NULL!	1	0	0	0	0	2	1	1	0	1	0
01464322002	0	1	0	0	6	0	0	0	1	1	3	0	0	3	0	0	8	65	0	1	1	1	1	1	4	1	2	1	0	0	1	0	0	0	0	0	0	#NULL!	1	1	1	1	1	2	1	1	0	0	1
26630633101	0	1	0	0	4	0	3	3	3	3	0	0	3	1	2	2	20	68	1	1	1	1	0	0	5	1	3	0	1	0	0	0	0	1	1	1	0	#NULL!	1	1	1	1	1	2	0	0	1	0	0
07242821501	1	0	0	0	7	1	2	2	0	1	3	0	1	3	0	0	12	66	1	1	1	1	1	1	4	1	4	1	1	1	0	1	1	1	1	0	1	#NULL!	1	1	1	1	1	2	1	1	1	1	0
15385921101	1	0	0	0	8	1	0	0	1	0	2	0	0	3	0	0	6	57	0	1	1	1	1	1	4	1	3	0	0	0	0	1	1	0	1	1	1	#NULL!	1	1	1	1	1	2	1	0	0	0	0
18403730101	1	0	0	0	8	0	0	0	1	0	1	0	1	3	0	0	6	90	0	1	1	1	1	1	3	1	2	0	0	1	1	0	0	0	0	0	1	#NULL!	1	1	1	1	1	2	1	0	0	0	1
20490630102	0	0	0	0	9	0	0	0	2	0	1	0	0	3	0	0	6	54	0	1	1	1	1	1	5	1	4	1	0	0	1	0	0	1	0	0	0	#NULL!	1	1	1	1	1	2	1	1	0	0	1
29167620101	1	1	0	0	7	0	1	0	1	0	3	0	0	3	0	0	8	57	0	1	1	1	1	1	4	1	2	1	0	1	0	0	1	1	1	1	1	#NULL!	1	1	1	1	1	2	1	1	0	1	1
32634620101	0	0	0	0	8	0	2	0	0	0	1	3	0	0	3	1	10	58	1	0	1	0	1	0	2	1	2	1	1	1	0	0	1	1	0	0	0	#NULL!	1	1	1	0	0	2	0	0	1	1	0
10510231001	0	0	0	0	6	0	2	3	2	1	3	2	3	2	0	0	18	54	1	1	1	1	1	1	4	1	2	1	0	1	1	0	1	0	0	1	1	#NULL!	1	1	1	1	1	2	1	1	0	1	1
32404511702	0	1	1	0	4	0	0	0	1	1	3	0	2	3	0	0	10	61	1	1	1	1	1	1	3	2	#NULL!	0	0	0	0	0	0	0	0	0	0	#NULL!	1	1	1	1	1	2	1	0	0	0	0
15404421901	0	1	1	0	5	0	1	3	0	3	0	0	2	1	0	0	10	65	1	0	1	0	1	1	5	1	3	1	1	0	0	0	1	0	0	0	1	#NULL!	1	0	0	0	0	2	1	0	1	0	0
19403731402	0	0	0	0	6	1	0	0	0	0	0	0	2	3	3	0	8	58	0	1	1	1	0	1	4	1	2	1	1	0	1	0	0	1	0	0	1	#NULL!	1	1	1	1	0	2	0	0	1	1	1
05745710301	1	0	0	0	6	1	3	1	0	0	2	0	0	2	0	0	8	58	0	1	1	1	1	1	4	2	#NULL!	0	0	0	0	0	0	0	0	0	0	#NULL!	1	1	1	1	1	2	1	0	0	0	0
11460410301	0	0	0	0	5	0	0	3	3	0	0	0	3	0	0	0	9	67	0	0	1	1	1	1	4	1	2	1	0	0	1	0	0	0	1	1	1	#NULL!	1	1	1	1	1	2	0	1	0	0	1
32111611501	0	1	1	0	7	0	2	1	1	1	1	0	1	3	0	0	10	62	1	1	1	1	1	1	4	1	3	1	1	1	1	1	0	1	0	0	0	#NULL!	1	1	1	1	1	2	1	1	1	1	1
10820622102	0	0	0	0	6	0	0	3	3	3	2	0	0	0	0	0	11	67	1	0	1	1	0	1	4	1	3	1	0	0	1	1	1	0	0	0	1	#NULL!	1	1	1	1	1	2	0	0	0	0	1
20490630501	1	0	1	0	9	1	0	0	2	0	1	0	0	3	0	0	6	79	0	1	1	1	0	1	4	1	4	1	0	1	0	0	1	1	1	0	0	#NULL!	1	1	1	1	1	2	1	1	0	1	0
32635922101	1	0	0	0	5	1	3	1	3	3	0	0	1	1	2	2	16	63	1	1	1	1	0	1	5	1	3	1	1	1	1	0	0	0	0	1	1	#NULL!	1	1	1	1	1	2	1	1	1	0	1
32468111101	0	0	0	0	10	0	0	2	0	2	3	1	0	3	0	0	11	50	1	1	1	1	1	1	4	1	1	1	0	0	0	1	0	1	0	1	1	#NULL!	1	1	1	1	1	2	1	1	0	0	0
07550410202	0	1	0	0	7	0	0	0	0	0	3	0	0	3	0	0	6	70	0	1	1	1	1	1	4	1	3	1	1	1	1	0	0	1	0	0	1	#NULL!	1	1	1	1	0	2	1	1	1	1	1
26630620501	1	1	0	0	10	1	3	2	3	3	0	0	0	0	3	3	17	81	1	1	0	0	0	1	5	1	2	1	0	0	0	0	1	0	0	0	0	#NULL!	1	1	1	1	1	2	1	1	0	0	0
05604330502	0	1	0	0	5	0	2	2	2	1	2	2	2	0	3	0	16	73	1	1	1	1	1	1	4	1	2	1	0	1	0	0	1	0	0	0	0	#NULL!	1	1	1	1	1	2	1	1	0	1	0
05745730401	0	0	0	0	4	0	0	0	3	0	0	0	2	1	0	0	6	64	0	0	1	1	0	0	4	2	#NULL!	0	0	0	0	0	0	0	0	0	0	#NULL!	0	0	0	0	0	2	0	0	0	0	0
06044021402	0	1	1	0	6	0	2	2	2	2	3	0	0	3	0	0	14	58	1	1	1	1	1	1	4	1	2	1	1	0	0	0	0	0	0	1	0	#NULL!	1	1	1	1	1	2	1	0	1	0	0
32555421001	1	1	1	0	6	1	3	1	1	2	0	0	0	2	0	0	9	58	0	1	1	1	0	1	4	1	1	0	1	0	0	1	1	1	1	1	1	#NULL!	1	1	1	1	1	2	1	0	1	0	1
29824512902	0	1	0	1	5	0	2	2	2	2	0	0	2	2	0	0	12	68	1	1	0	0	0	1	5	1	3	1	0	0	0	1	1	1	0	1	1	#NULL!	1	0	0	0	0	2	1	1	0	0	0
33605920201	0	0	0	0	5	0	0	0	0	0	3	0	0	3	0	0	6	54	0	1	1	1	1	1	4	1	3	1	0	0	1	1	0	0	0	1	0	#NULL!	1	1	1	1	1	2	0	0	0	0	1
06460411302	0	0	0	0	5	0	3	2	2	1	1	0	3	1	2	0	15	54	1	1	1	1	1	1	4	1	3	1	1	1	1	0	0	1	1	0	1	#NULL!	1	0	0	0	0	2	1	1	1	1	1
17740221601	1	0	0	0	9	1	1	3	0	3	3	0	0	3	0	0	13	69	1	1	1	1	1	1	4	1	1	1	0	1	0	1	1	0	0	0	0	#NULL!	1	1	1	1	1	2	1	1	0	1	0
17464311702	0	0	0	0	8	0	3	3	0	1	3	0	0	2	0	3	15	61	1	1	1	1	1	1	3	1	1	1	1	0	0	1	1	1	1	0	0	#NULL!	1	0	0	0	0	2	1	1	1	0	0
15467610802	1	0	0	0	6	1	2	2	2	2	0	0	1	3	0	0	12	73	1	1	1	0	1	1	4	1	3	1	1	1	0	1	0	1	0	1	0	#NULL!	1	1	0	0	0	2	1	1	1	1	0
16823130701	0	1	1	0	5	0	0	1	2	3	3	0	3	2	0	0	14	64	1	1	1	1	1	1	4	1	3	1	1	1	1	0	0	0	0	0	1	#NULL!	1	0	0	0	0	2	0	0	1	0	1
24460411502	0	0	0	0	8	0	1	1	1	0	3	0	0	3	0	0	9	70	0	1	1	1	1	1	3	1	4	1	0	1	0	0	1	0	0	0	1	#NULL!	1	0	0	0	0	2	1	0	0	0	0
11600621301	0	1	0	1	7	0	3	2	0	3	0	2	3	1	2	0	16	66	1	1	1	1	1	1	5	1	2	1	0	0	0	0	0	1	0	0	1	#NULL!	1	0	0	0	0	2	0	1	0	0	0
32555421501	0	1	1	0	9	0	1	1	0	1	0	0	0	0	0	0	3	74	0	1	1	1	0	1	4	1	3	0	0	1	1	0	0	1	1	1	1	#NULL!	1	1	1	1	1	2	1	0	0	1	1
29633111802	1	0	0	0	6	0	1	0	1	0	3	0	0	1	0	0	6	67	0	1	1	1	0	1	4	1	3	1	1	1	1	0	0	0	1	0	0	#NULL!	1	1	1	1	0	2	1	0	0	0	0
05604320501	1	0	0	0	6	1	0	0	0	1	3	0	0	2	0	0	6	82	0	1	1	1	1	1	4	1	2	1	0	0	0	1	0	0	0	0	1	#NULL!	1	1	1	1	1	2	0	1	0	0	0
01044611401	0	0	0	0	3	0	3	3	2	3	1	3	3	0	3	3	24	76	1	1	1	0	0	1	5	1	4	1	0	0	0	1	1	0	1	1	0	#NULL!	1	0	0	0	0	2	0	1	0	0	1
10538120302	0	0	1	0	7	0	0	0	0	0	0	0	0	3	0	0	3	61	0	1	1	1	1	1	5	1	2	1	1	1	1	0	0	1	0	1	0	#NULL!	0	0	0	0	0	2	1	1	1	0	0
06044032102	0	0	0	0	6	0	2	2	2	0	3	0	0	3	0	0	12	69	1	0	1	0	0	1	4	1	4	1	0	1	1	0	0	0	0	0	0	#NULL!	1	1	0	0	0	2	1	1	0	0	0
26535912702	1	1	0	1	6	0	3	3	3	2	0	0	1	0	2	3	17	77	1	1	1	1	0	1	5	1	4	1	0	0	0	1	1	1	0	0	1	#NULL!	1	1	1	1	1	2	1	0	0	0	0
32468120402	0	1	1	0	10	0	2	3	3	2	3	3	3	1	3	2	25	57	1	0	0	0	0	1	5	1	4	0	0	1	0	1	0	0	1	0	0	#NULL!	1	1	1	0	0	2	1	0	0	1	0
29409912601	0	0	0	0	6	0	0	0	2	1	0	2	3	3	3	0	14	63	1	1	1	1	0	1	5	1	1	1	0	0	0	1	0	0	0	0	0	#NULL!	1	0	0	0	0	2	0	1	0	0	0
29633131902	0	0	0	0	7	0	0	1	0	0	0	0	1	3	3	0	8	67	0	1	1	1	1	1	5	1	4	1	1	0	0	0	1	0	0	1	1	#NULL!	1	1	1	0	0	2	0	1	1	0	0
06044030201	0	0	0	0	6.5	0	1	1	1	2	0	0	0	1	0	0	6	59	0	1	1	1	1	1	4	1	3	1	0	0	1	0	0	1	0	1	0	#NULL!	1	1	1	1	1	2	1	1	1	0	1
06048131301	1	0	0	0	10	1	0	0	0	0	1	0	0	1	0	0	2	56	0	1	1	0	1	1	4	1	1	1	0	0	1	1	0	0	1	1	0	#NULL!	1	1	0	0	0	2	1	1	0	0	1
05634611501	1	1	0	0	6	0	1	0	1	2	1	1	0	1	2	0	9	74	0	1	1	1	0	1	4	1	3	1	1	0	1	1	0	0	1	1	0	#NULL!	1	1	1	1	1	2	1	1	1	0	1
29608132502	0	0	0	0	9	0	0	1	3	0	3	1	0	0	0	0	8	65	0	0	1	1	0	1	5	1	2	1	1	0	0	0	0	0	0	1	0	#NULL!	1	1	0	0	0	2	0	1	0	0	0
01045110501	0	0	0	0	8	0	1	0	0	0	3	0	0	2	0	0	6	67	0	1	1	1	1	1	2	1	2	1	1	0	0	0	1	0	0	0	0	#NULL!	1	1	0	0	0	2	1	1	1	0	0
20742830301	0	0	1	0	7	0	1	0	1	0	2	0	0	2	0	0	6	59	0	1	1	1	1	1	4	1	4	1	0	0	1	0	0	0	0	0	0	#NULL!	1	1	0	0	0	2	1	1	0	0	1
27495120802	1	0	0	0	5	1	1	0	0	2	3	0	0	0	0	0	6	73	0	1	1	1	1	1	4	1	3	0	0	0	0	0	0	1	0	1	1	#NULL!	1	1	1	1	1	2	0	0	0	0	0
11460430901	1	1	0	0	8	1	1	1	1	0	1	0	2	2	0	1	9	57	0	1	1	1	1	1	5	1	2	1	0	0	0	0	1	1	0	0	0	#NULL!	1	0	0	0	0	2	1	1	0	0	0
29633121301	0	0	0	0	5	0	0	2	2	1	0	0	2	1	3	0	11	64	1	0	0	0	1	1	5	1	4	1	0	0	1	0	1	0	0	0	0	#NULL!	1	1	0	0	0	2	1	1	0	0	1
29743932602	0	1	0	1	7.5	0	1	3	2	2	2	0	0	3	0	0	13	67	1	1	1	1	1	1	5	1	1	0	0	0	0	0	0	0	1	1	1	#NULL!	1	0	0	0	0	2	0	0	0	0	0
06048130702	1	1	1	0	9	1	2	0	3	3	0	3	0	3	1	1	16	66	1	1	1	1	0	1	5	1	1	1	0	0	0	0	1	0	1	0	1	#NULL!	1	0	0	0	0	2	1	1	0	0	0
05865911502	0	1	0	1	7	0	2	3	3	2	3	2	3	0	2	2	22	64	1	0	1	1	0	1	5	1	1	0	0	0	0	1	0	0	1	0	0	#NULL!	0	0	0	0	0	2	0	0	0	0	0
07242820101	0	1	0	0	7	0	2	0	1	0	3	0	0	3	0	0	9	73	0	1	1	1	0	1	4	1	3	0	1	0	0	1	0	1	1	0	1	#NULL!	1	0	0	0	0	2	1	0	0	0	0
34776331001	1	1	0	0	6	0	1	1	1	0	3	0	1	3	0	0	10	80	1	1	0	0	1	1	4	1	1	0	1	0	0	0	1	1	1	1	1	#NULL!	1	1	1	1	1	2	1	1	1	0	0
07823322502	0	0	0	0	4	0	3	3	3	3	3	2	3	3	3	3	29	63	1	0	1	1	0	0	5	1	2	1	0	1	0	0	0	0	0	0	1	#NULL!	0	1	0	0	0	2	1	1	0	0	0
07400420401	1	1	0	1	7	1	0	3	0	0	0	0	3	2	0	0	8	74	0	1	1	1	1	1	4	1	4	1	1	0	0	1	0	1	1	0	0	#NULL!	1	1	1	1	1	2	1	1	1	0	0
21117621001	0	0	0	0	7	0	2	0	1	0	2	0	0	2	0	0	7	65	0	1	1	1	0	1	4	1	3	1	1	0	1	0	0	0	0	1	0	#NULL!	1	1	1	1	1	2	1	0	1	0	1
10400431302	0	0	1	1	6	0	0	0	0	0	1	2	3	3	1	0	10	82	1	1	1	1	1	1	4	1	4	1	1	1	0	1	1	0	0	1	1	#NULL!	1	1	1	1	0	1	1	1	0	1	0
32468131002	1	1	1	0	7	1	0	0	0	3	3	0	0	3	0	0	9	69	0	1	1	1	1	1	4	1	2	1	1	0	0	0	1	0	0	0	1	#NULL!	1	1	1	1	1	2	1	1	1	0	0
12249031202	1	0	0	0	4	0	2	1	2	2	1	0	0	1	2	1	12	83	1	1	1	1	0	1	5	1	4	1	0	0	0	1	1	1	0	0	1	#NULL!	1	1	1	1	0	2	1	1	0	0	0
01464320401	0	0	0	0	7	0	0	1	0	0	2	0	1	3	0	0	7	63	0	1	1	0	1	1	4	1	2	1	0	0	0	1	1	0	0	1	1	#NULL!	1	1	1	1	1	2	1	1	0	0	0
29608120301	0	0	0	0	9	0	1	2	2	2	3	0	0	3	0	0	13	51	1	1	1	1	1	1	5	1	4	1	0	0	0	1	1	0	0	1	1	#NULL!	1	1	1	1	1	2	1	1	0	0	0
14115412201	1	0	0	0	6	1	0	3	0	0	3	0	0	3	3	0	12	73	1	1	1	1	1	1	4	1	4	0	1	0	1	0	0	0	0	0	1	#NULL!	0	0	0	0	0	2	0	0	1	0	1
32404532202	0	1	1	0	8	0	0	2	1	0	3	0	0	3	0	0	9	56	0	1	1	1	1	1	4	1	2	0	0	0	1	0	1	0	1	0	0	#NULL!	1	1	1	0	0	2	0	0	0	0	0
06048113701	0	1	0	0	7	0	2	2	2	0	0	0	2	2	2	0	12	71	1	0	1	0	0	1	5	1	2	1	1	0	0	1	1	0	0	0	0	#NULL!	1	1	0	0	0	2	0	1	1	0	1
10510212702	0	0	1	0	8	1	1	0	1	0	3	0	0	3	0	0	8	63	0	1	1	1	0	1	5	1	4	1	0	0	0	0	0	1	1	0	0	#NULL!	1	1	1	1	1	2	1	1	0	1	0
26167631801	1	0	0	0	6	1	2	1	3	0	3	0	0	3	0	0	12	58	1	1	1	0	1	1	5	1	1	1	1	1	0	1	0	0	0	1	1	#NULL!	1	1	1	1	1	2	1	1	1	0	0
11827632102	0	0	0	0	4	0	3	3	2	2	1	0	2	2	0	0	15	60	1	0	1	0	0	0	5	1	4	1	0	1	0	1	1	1	0	0	0	#NULL!	1	0	0	0	0	2	1	0	0	1	0
11274410401	0	0	0	0	6	0	0	0	0	0	0	0	0	3	0	0	3	53	0	1	1	1	1	1	4	1	2	1	1	0	1	0	1	0	1	0	0	#NULL!	1	1	1	1	0	2	1	0	1	0	1
28015422201	0	0	0	0	7	0	0	1	1	0	1	1	0	1	0	0	5	68	0	1	1	1	1	1	4	1	1	1	1	0	1	1	1	0	0	1	1	#NULL!	1	1	1	0	0	2	0	1	1	0	1
07498110702	0	0	0	0	6	0	2	2	2	2	2	2	2	2	2	0	18	60	1	1	0	0	0	0	4	1	1	1	1	1	0	0	1	0	1	0	0	#NULL!	1	1	1	1	1	2	0	1	1	1	0
05630212202	0	0	0	0	8	0	0	1	0	0	2	0	0	2	0	0	5	84	0	0	0	0	0	1	5	1	4	1	0	0	0	1	0	0	1	1	0	#NULL!	1	1	1	0	0	2	1	0	0	0	0
29824531401	0	0	0	0	8	0	0	0	0	0	2	0	0	1	1	0	4	56	0	1	1	1	1	1	4	1	4	1	1	0	0	0	0	0	1	1	0	#NULL!	1	1	1	1	1	2	1	1	0	0	1
33040420601	0	0	0	0	10	0	1	0	1	1	3	0	0	2	1	0	9	54	0	1	1	0	1	1	4	1	1	1	0	0	1	1	1	0	1	0	0	#NULL!	1	1	1	1	1	2	1	0	0	0	1
11460430702	0	0	0	0	8	0	0	0	0	0	0	0	0	3	0	0	3	56	0	1	1	1	1	1	2	1	3	1	1	0	0	1	1	0	0	1	0	#NULL!	1	1	1	1	1	2	0	1	1	0	0
03110630201	1	1	0	1	10	0	0	0	0	0	1	0	0	2	0	0	3	68	0	1	1	1	1	1	4	1	4	1	1	1	1	1	0	0	0	0	1	#NULL!	1	1	1	1	1	2	1	1	0	1	1
05605911401	0	0	0	0	4	0	3	3	3	3	3	0	3	1	3	3	25	64	1	1	1	0	0	1	4	1	3	1	0	0	0	0	0	0	1	1	1	#NULL!	0	0	0	0	0	2	0	1	0	0	0
06460411002	1	1	0	0	5	0	1	0	0	0	3	0	3	3	0	0	10	87	1	0	1	1	1	1	4	1	2	1	1	0	1	1	1	0	0	0	0	#NULL!	1	1	1	1	1	2	1	1	1	0	1
06048132202	1	0	1	0	6	1	2	0	3	1	0	3	1	0	0	0	10	73	1	1	1	1	0	1	5	1	1	1	1	0	0	0	1	0	0	0	0	#NULL!	1	1	1	1	1	2	1	1	1	0	0
16600610901	0	0	0	0	7	1	0	1	0	1	0	1	0	3	0	0	6	91	0	1	1	1	0	1	3	1	2	0	0	0	0	0	1	1	0	0	0	#NULL!	1	0	0	0	0	2	1	0	0	0	0
16010430502	1	1	0	1	5	0	0	0	0	0	3	0	0	3	0	0	6	85	0	1	1	1	1	1	4	1	2	1	1	0	0	0	0	0	0	0	1	#NULL!	1	0	0	0	0	2	1	1	0	0	0
32555431101	0	1	0	0	5	0	0	3	2	0	3	0	0	3	0	0	11	62	1	1	1	1	1	1	4	1	3	1	1	0	1	1	0	1	0	0	1	#NULL!	1	0	1	1	1	2	1	1	0	0	0
06044032302	1	0	0	0	8	1	0	0	0	0	3	0	0	3	0	0	6	58	0	1	1	1	1	1	4	1	3	1	1	0	1	0	0	0	0	0	1	#NULL!	1	0	0	0	0	2	1	1	1	0	1
29402820501	0	1	0	0	6	0	0	0	0	0	0	0	1	2	0	0	3	78	0	1	1	1	1	1	4	1	4	1	0	0	1	0	1	0	1	1	0	#NULL!	1	0	0	0	0	2	1	1	0	0	1
32555430102	0	0	0	0	5	0	3	3	3	3	3	0	3	0	0	3	21	64	1	1	1	1	1	1	5	1	1	1	0	0	0	0	0	0	0	0	0	#NULL!	1	1	0	0	0	2	1	1	0	0	0
15405830401	0	1	0	0	6	0	0	0	0	0	3	0	0	0	0	0	3	78	0	1	1	1	1	1	4	1	4	1	1	1	0	1	1	0	1	1	1	#NULL!	1	0	0	0	0	2	0	1	1	1	0
09400411501	1	1	0	1	5	1	2	0	2	0	3	0	3	3	0	0	13	73	1	1	1	1	1	1	3	1	4	1	0	0	1	0	0	1	1	0	0	#NULL!	1	1	1	1	1	2	1	1	0	1	1
32404530501	1	1	0	0	6	0	1	1	2	1	3	1	0	0	2	1	12	64	1	1	1	0	1	1	4	1	3	1	0	0	0	1	0	0	1	1	1	#NULL!	0	0	0	0	0	2	0	1	0	0	0
20740610802	0	1	0	0	6	0	0	0	0	0	3	0	0	3	0	0	6	78	0	0	1	1	0	1	4	1	4	0	0	1	1	0	0	0	0	0	1	#NULL!	0	0	0	0	0	2	0	0	0	1	1
07550411202	0	1	0	0	5	0	0	2	0	0	1	0	0	3	0	0	6	67	0	1	1	1	1	0	5	1	3	0	0	0	1	1	0	0	0	0	0	#NULL!	1	1	1	0	0	2	0	0	0	0	0
33463130101	1	0	0	0	8	1	0	0	0	0	3	0	0	3	0	0	6	69	0	1	1	0	1	1	4	1	1	1	1	0	1	0	1	1	1	1	1	#NULL!	1	1	0	0	0	2	1	1	1	0	1
14115410602	0	0	0	0	8	0	1	0	0	0	3	0	0	3	0	1	8	61	0	1	1	0	1	1	4	1	3	1	0	0	1	0	0	0	1	0	0	#NULL!	0	0	0	0	0	2	1	1	0	0	1
29824521201	0	0	0	1	6	0	1	1	1	1	1	1	1	3	0	0	10	80	1	1	1	1	1	1	3	1	2	1	0	1	0	1	0	1	0	1	0	#NULL!	1	1	1	1	1	2	1	1	0	1	0
28110410901	1	1	0	1	7	1	0	0	0	0	2	0	0	3	0	0	5	68	0	1	1	1	1	1	4	1	2	1	1	0	0	1	0	0	0	0	0	#NULL!	1	0	0	0	0	2	1	1	1	0	0
32113111101	0	1	1	0	5	0	0	0	0	0	3	0	0	3	0	0	6	69	0	1	1	1	1	1	4	1	4	1	1	1	0	0	0	1	0	1	1	#NULL!	1	0	0	0	0	2	1	1	1	1	0
14401630801	0	0	0	1	4	0	1	1	1	0	0	0	3	0	2	0	8	67	0	1	1	1	0	1	4	1	3	1	1	1	1	0	0	0	0	1	1	#NULL!	1	1	1	1	1	2	1	1	0	0	1
29743912302	0	1	1	0	6	0	1	0	1	0	3	0	2	3	0	0	10	55	1	1	1	1	1	1	4	1	3	1	0	0	1	0	0	1	1	0	1	#NULL!	1	1	1	1	1	2	1	1	1	1	0
14240320402	0	0	0	0	5	0	0	1	0	0	3	0	1	2	0	0	7	64	0	1	1	1	1	1	2	1	3	1	1	0	0	1	0	0	0	0	0	#NULL!	1	1	1	1	1	2	1	1	1	0	0
32555421301	0	0	0	0	8	0	2	0	1	1	1	0	0	2	0	0	7	57	0	1	1	1	1	1	4	1	2	1	1	1	0	0	1	1	1	0	1	#NULL!	1	1	1	1	1	2	1	1	1	1	0
11013132001	0	0	0	0	8	0	1	0	0	3	3	0	2	0	0	0	9	57	0	0	1	1	1	0	3	1	4	1	0	0	1	0	1	0	1	0	0	#NULL!	1	0	0	0	0	2	0	1	0	0	1
32468131401	0	1	1	0	5	0	3	3	3	3	0	3	3	0	3	3	24	89	1	0	0	0	0	1	5	1	2	0	1	0	0	1	0	0	0	0	1	#NULL!	0	0	0	0	0	2	0	0	1	0	0
29743920301	0	1	1	1	8.5	0	2	2	1	2	1	2	0	2	2	2	16	56	1	1	1	1	0	1	4	1	1	1	0	0	0	1	0	0	0	0	0	#NULL!	1	1	1	1	1	2	1	1	0	0	0
07537620301	0	0	0	0	5	0	0	0	0	0	3	0	0	3	0	0	6	71	0	1	1	1	1	1	2	2	#NULL!	0	0	0	0	0	0	0	0	0	0	#NULL!	1	1	1	1	1	2	1	0	0	0	0
19403732101	0	1	0	0	7	0	0	0	0	0	3	0	0	3	0	0	6	75	0	1	1	0	0	1	5	1	1	0	0	0	1	0	1	0	0	0	0	#NULL!	1	0	0	0	0	2	1	0	0	0	1
29743910601	1	1	0	1	8	1	0	0	0	0	1	0	0	3	0	0	4	78	0	1	1	1	1	1	4	1	4	1	1	0	0	1	0	1	0	0	1	#NULL!	1	1	1	1	0	2	1	1	0	0	0
04674620601	0	0	0	0	5	0	2	2	3	3	3	3	2	0	3	2	23	60	1	1	1	1	1	1	3	1	4	1	1	1	1	0	1	0	1	1	1	#NULL!	1	0	0	0	0	2	1	1	1	1	1
26605930801	0	0	0	0	7	0	3	2	1	0	2	0	0	2	0	0	10	73	1	1	1	1	1	1	4	1	1	0	0	0	0	1	0	0	1	1	0	#NULL!	1	0	0	0	0	2	0	1	0	0	0
21242830301	0	0	0	0	8	0	0	0	0	0	3	0	0	3	0	0	6	57	0	0	1	1	1	1	4	1	3	1	1	1	1	1	0	0	0	1	1	#NULL!	1	1	1	1	1	2	1	1	1	0	1
07537621701	0	0	0	0	8	0	0	0	1	0	3	0	0	2	1	0	7	66	0	1	1	1	1	1	4	2	#NULL!	0	0	0	0	0	0	0	0	0	0	#NULL!	1	0	0	0	0	2	1	0	0	0	0
29409920301	1	0	1	1	7	1	0	0	0	0	3	0	1	3	0	0	7	82	0	1	1	1	1	1	5	2	#NULL!	0	0	0	0	0	0	0	0	0	0	#NULL!	0	0	0	0	0	2	1	0	0	0	0
05405422101	0	0	0	0	2	0	3	3	3	0	1	0	1	0	0	0	11	70	1	1	1	1	1	1	4	1	3	1	1	0	1	1	0	0	0	1	0	#NULL!	1	0	0	0	0	2	1	1	1	0	1
27180630701	0	0	0	0	8	0	1	1	2	1	3	0	0	2	2	0	12	65	1	0	1	1	0	1	5	1	2	1	0	0	0	1	0	0	1	0	0	#NULL!	1	0	0	0	0	2	0	1	0	0	0
12249020701	0	0	0	0	8	0	0	0	0	0	3	0	0	2	0	0	5	71	0	1	1	1	0	1	4	1	2	1	0	0	0	1	0	1	0	0	0	#NULL!	1	1	0	0	0	2	0	0	1	0	0
29167610701	1	1	#NULL!	0	6	1	2	0	2	0	3	2	2	0	0	0	11	64	1	1	1	0	0	1	5	1	4	1	1	0	1	1	0	0	1	0	1	#NULL!	1	1	0	0	0	2	0	1	1	0	1
32468120702	0	0	0	0	8	0	3	3	0	0	3	0	0	3	0	0	12	57	1	1	1	1	0	1	5	1	3	0	0	0	1	1	1	0	1	0	0	#NULL!	1	1	1	1	1	2	1	0	0	0	1
29633112802	1	0	0	0	6	1	1	0	1	0	0	0	0	3	0	0	5	58	0	1	1	1	1	1	4	1	3	1	1	1	1	1	0	1	0	1	0	#NULL!	1	1	1	1	1	2	1	0	1	1	1
26605910501	1	0	0	0	10	1	1	2	2	1	0	0	3	3	3	3	18	71	1	1	1	1	1	0	5	1	1	0	0	0	0	1	1	0	1	0	0	#NULL!	1	1	1	1	1	2	0	0	0	0	0
29409910901	1	0	0	0	8	1	0	0	0	2	3	0	0	3	0	0	8	55	0	1	1	1	1	1	4	1	3	1	1	0	1	1	0	0	0	0	1	#NULL!	1	1	1	1	1	2	1	1	1	0	1
17740210401	1	1	0	0	10	0	0	0	0	2	3	2	0	3	0	0	10	64	1	1	1	1	1	1	3	1	4	1	0	0	1	1	0	0	0	1	1	#NULL!	1	1	1	1	1	2	1	0	0	0	1
05820222101	0	0	0	0	7	0	0	0	0	0	3	0	0	3	0	0	6	80	0	1	1	0	0	1	5	1	4	0	0	0	0	0	0	0	0	0	0	11	0	0	0	0	0	2	0	0	0	0	0
10820631402	1	0	0	0	5	1	1	1	1	2	0	0	0	1	0	0	6	68	0	1	1	1	1	1	4	1	3	1	1	0	1	1	0	0	0	0	0	#NULL!	1	1	1	1	1	2	1	1	1	0	1
29402830101	0	0	0	0	4	0	0	0	0	0	2	0	2	2	0	0	6	62	0	1	1	1	1	1	4	1	3	1	1	1	1	1	0	0	0	1	0	#NULL!	1	1	1	1	1	2	1	1	1	1	1
10510223101	1	0	#NULL!	0	5	1	0	0	0	0	3	0	0	3	0	0	6	58	0	1	1	1	1	1	4	1	4	1	0	0	0	1	0	0	1	1	1	#NULL!	1	1	1	1	1	2	1	1	0	0	0
29167631502	0	0	0	0	8	0	1	0	0	1	3	0	1	1	0	0	7	56	0	1	1	1	1	1	4	1	1	1	1	1	0	1	0	0	0	0	0	#NULL!	1	1	1	1	1	2	1	1	0	0	0
33463112801	0	0	0	0	4	0	3	1	1	3	1	2	3	3	0	0	17	57	1	1	1	1	1	1	4	1	3	1	1	1	1	1	1	1	0	0	1	#NULL!	1	1	1	1	1	2	1	1	1	1	1
17115911101	0	0	0	0	8	0	2	2	0	2	1	1	0	2	1	1	12	77	1	1	1	1	0	1	3	2	#NULL!	0	0	0	0	0	0	0	0	0	0	#NULL!	0	0	0	0	0	2	0	0	0	0	0
32113131302	0	1	0	0	7	0	0	0	0	0	1	0	0	2	0	0	3	75	0	0	1	1	1	1	4	1	2	1	0	0	0	0	0	0	1	0	1	#NULL!	1	0	0	0	0	2	1	0	0	0	0
32468110801	0	1	0	0	6	0	1	2	3	0	3	0	3	3	0	0	15	68	1	0	1	0	1	1	4	1	2	1	1	0	0	0	0	1	0	0	0	#NULL!	1	1	1	1	1	2	1	1	1	0	0
27180611001	1	1	0	0	4	1	2	1	1	2	2	0	2	2	0	0	12	68	1	1	1	1	1	1	4	1	4	1	1	0	0	1	1	0	0	0	1	#NULL!	1	1	1	0	0	2	1	1	1	0	0
33463121801	1	0	0	0	7	1	2	1	0	2	3	0	3	3	0	0	14	57	1	1	1	1	1	1	5	1	2	1	1	1	1	1	1	1	0	0	1	#NULL!	1	1	1	1	1	2	1	1	1	1	1
29409920801	1	0	0	0	6	1	0	0	0	0	3	0	0	2	0	0	5	54	0	1	1	1	1	1	3	1	1	1	0	0	1	0	1	0	1	1	1	#NULL!	1	1	1	1	1	2	1	1	1	0	1
14401610301	1	0	0	0	8	0	1	0	1	2	3	0	0	2	0	0	9	61	0	1	1	1	1	1	4	1	1	1	1	1	1	0	0	0	0	0	0	#NULL!	1	1	1	1	1	2	1	1	1	1	1
34523331202	1	1	0	0	8	1	1	1	0	1	2	0	0	3	0	0	8	54	0	1	1	1	0	1	4	1	2	0	0	0	0	0	0	1	1	0	0	#NULL!	1	0	0	0	0	2	1	0	0	0	0
05634632701	0	0	0	0	7	0	0	0	1	0	1	0	0	3	0	0	5	65	0	1	1	1	1	1	4	1	1	1	0	1	1	1	0	0	1	0	1	#NULL!	1	1	1	1	1	2	1	1	0	1	1
06048131601	0	1	0	1	7	0	0	1	0	0	3	0	0	0	0	0	4	71	0	1	1	1	1	1	3	1	3	1	1	0	1	1	0	0	1	0	1	#NULL!	1	1	1	1	1	1	1	1	1	0	1
16115911801	1	0	0	0	6	0	2	2	0	0	3	0	0	3	0	0	10	62	1	1	1	1	0	1	2	1	3	1	1	0	1	1	0	1	0	1	1	#NULL!	1	1	1	1	1	2	1	1	1	0	1
15385910501	0	0	0	0	8	0	0	0	0	1	3	0	0	3	0	0	7	46	0	1	1	1	1	1	4	1	1	0	0	0	0	0	1	1	0	0	1	#NULL!	1	1	1	1	1	2	0	1	0	0	0
09400421701	1	0	0	0	7	1	0	0	0	0	3	0	0	3	0	0	6	86	0	1	1	1	1	1	2	1	1	1	1	0	1	0	0	1	0	1	1	#NULL!	1	0	0	0	0	2	1	1	1	0	1
06460421302	0	1	1	1	6	1	2	2	1	1	1	1	1	2	1	2	14	80	1	1	1	1	1	1	4	1	1	1	0	0	0	1	0	1	0	0	1	#NULL!	1	1	1	1	1	1	1	1	0	0	0
05160622401	0	0	0	0	6	0	0	1	0	0	0	0	0	0	0	0	1	54	0	1	1	1	1	1	5	2	#NULL!	0	0	0	0	0	0	0	0	0	0	#NULL!	0	0	0	0	0	2	0	0	0	0	0
15823110101	0	0	0	1	6	0	2	0	2	1	3	2	2	3	0	0	15	53	1	1	1	1	1	1	4	1	1	1	1	0	1	0	1	0	1	1	1	#NULL!	1	1	1	1	1	2	1	1	1	0	1
29402811702	1	1	0	0	7	1	0	0	0	0	3	0	2	0	0	0	5	57	0	1	1	1	1	1	4	1	2	1	1	1	0	0	1	0	0	1	0	#NULL!	1	1	1	1	1	2	1	1	1	1	0
10825920701	0	0	1	0	6	0	1	1	0	2	3	0	3	3	0	0	13	58	1	1	0	1	1	1	5	1	2	1	0	0	0	0	0	1	0	0	0	#NULL!	1	0	0	0	0	2	0	0	0	0	0
29633123601	0	1	1	1	6	0	0	1	0	0	3	0	0	3	0	0	7	75	0	1	1	1	1	1	4	1	4	0	1	0	0	1	0	0	1	1	1	#NULL!	1	1	1	1	1	2	1	0	1	0	0
32165911701	1	0	0	0	2	1	1	0	0	0	2	0	0	2	0	0	5	54	0	1	1	1	1	1	4	1	2	1	1	1	0	0	1	0	1	1	0	#NULL!	1	1	1	1	1	2	1	1	0	1	0
12409912002	0	1	1	0	2	0	3	3	2	3	3	0	2	2	2	0	20	78	1	0	1	1	1	1	5	1	1	1	0	0	0	0	1	1	1	0	0	#NULL!	0	0	0	0	0	2	0	0	0	0	0
10820621401	0	1	0	0	3	0	1	0	0	1	0	0	3	0	1	0	6	74	0	1	0	0	0	1	5	1	3	1	0	0	0	0	0	0	0	0	0	#NULL!	1	0	0	0	0	2	1	1	0	0	0
09400421501	0	1	0	0	4	0	0	3	0	2	3	0	3	2	0	0	13	84	1	1	1	1	1	1	4	1	1	0	0	0	0	0	1	1	1	0	0	#NULL!	1	1	1	1	0	2	0	0	0	0	0
01044632301	0	1	0	0	3	0	0	0	0	0	3	0	3	2	0	0	8	63	0	0	1	1	0	1	5	1	4	1	0	0	0	1	1	0	1	0	0	#NULL!	1	0	0	0	0	2	0	1	0	0	0
06044011902	1	1	0	0	6	1	0	0	2	0	3	0	0	3	0	0	8	63	0	0	1	1	1	0	4	1	3	1	0	0	0	1	0	0	0	1	0	#NULL!	1	0	0	0	0	2	1	1	1	0	0
28825120702	0	1	1	0	3	0	1	1	1	0	0	2	3	0	0	1	9	62	0	1	1	1	1	1	5	1	4	1	1	0	0	1	0	0	1	1	0	#NULL!	0	0	0	0	0	2	0	1	0	0	0
21242810702	1	0	0	0	7	1	0	0	0	0	1	0	0	3	0	0	4	63	0	1	1	1	1	1	4	1	1	1	1	0	0	1	0	1	1	0	1	#NULL!	1	1	1	1	1	2	1	1	0	0	0
06403310901	0	0	1	0	8	0	2	0	3	2	2	0	3	2	0	0	14	54	1	0	1	1	1	1	4	1	4	1	1	0	0	0	0	0	1	0	1	#NULL!	1	1	1	1	1	2	1	1	1	0	0
15047810802	1	0	0	0	7	1	0	0	0	0	2	0	1	3	0	0	6	60	0	1	1	0	1	1	4	1	3	1	1	1	1	1	0	1	0	0	1	#NULL!	1	0	0	0	0	2	1	0	1	0	0
32113130101	0	0	0	0	2	0	3	0	3	0	0	0	3	3	3	0	15	63	1	1	1	1	0	1	4	1	3	1	1	0	0	0	0	1	0	0	1	#NULL!	1	0	0	0	0	2	1	0	0	1	0
15385910102	1	1	0	0	7	1	2	1	2	2	2	0	0	2	0	0	11	84	1	1	1	1	0	1	5	1	4	1	0	0	0	1	0	0	0	0	0	#NULL!	1	1	1	1	1	2	1	1	0	0	0
16600621201	0	0	1	0	7	0	3	3	3	1	2	3	0	2	3	0	20	59	1	0	1	1	1	1	5	1	2	1	0	1	0	1	1	0	1	0	0	#NULL!	0	0	0	0	0	2	1	1	0	1	0
05405430102	0	0	0	0	10	0	0	0	0	0	3	0	0	3	0	0	6	56	0	1	1	0	1	1	4	1	3	1	1	0	1	1	0	0	0	1	0	#NULL!	1	1	1	1	1	2	0	1	1	0	1
21242831602	0	0	0	0	7	0	0	0	0	0	3	0	0	3	0	0	6	57	0	1	1	1	1	1	4	1	1	1	1	0	1	1	1	1	0	1	1	#NULL!	1	1	1	1	1	2	1	0	1	0	1
26535910102	0	1	0	0	9	0	1	2	1	2	2	1	0	2	1	1	13	77	1	0	0	0	0	0	5	1	1	1	0	0	0	0	1	0	1	0	0	#NULL!	0	0	0	0	0	2	0	1	0	0	0
11748911002	1	0	0	0	7	0	0	2	1	0	2	0	0	2	0	0	7	55	0	1	1	1	1	1	2	1	1	0	0	0	1	0	0	1	1	1	0	#NULL!	1	0	0	0	0	2	1	0	0	0	1
16600611602	0	0	0	0	7	0	3	3	1	1	2	1	0	2	1	1	15	63	1	0	1	1	1	1	5	1	3	1	0	0	1	1	1	0	0	0	0	#NULL!	1	1	1	1	1	2	1	1	0	0	0
10179121301	1	1	0	0	7	0	1	2	3	0	2	1	2	2	1	0	14	56	1	1	1	1	1	1	4	1	1	1	0	0	0	0	1	0	0	1	0	#NULL!	1	1	0	0	0	2	1	0	0	0	0
06048121002	1	0	0	0	6	1	2	1	3	3	0	3	2	1	2	3	20	58	1	0	1	1	0	1	4	1	3	0	0	0	0	1	0	0	1	0	0	#NULL!	1	1	1	1	1	2	1	0	1	0	0
12409932401	1	1	0	1	2	1	2	2	3	3	3	3	2	1	1	0	20	89	1	1	1	1	1	0	4	1	4	0	0	0	0	0	0	0	0	0	0	11	1	1	1	1	0	2	0	0	0	0	0
16600610402	1	1	0	0	8	0	0	0	0	0	3	0	0	3	0	0	6	57	0	0	1	1	1	1	4	1	1	1	0	0	0	0	1	1	0	1	0	#NULL!	1	0	0	0	0	2	1	1	0	0	0
05634630401	0	0	0	0	8	0	0	0	0	0	1	0	0	2	0	0	3	79	0	1	1	1	1	1	5	1	4	1	0	0	1	1	0	0	0	0	1	#NULL!	1	1	0	0	0	2	1	1	0	0	1
32113130802	0	0	0	0	3	0	3	0	3	3	3	0	3	3	0	2	20	63	1	1	1	1	0	1	5	1	1	1	0	0	0	0	0	1	1	1	0	#NULL!	1	0	0	0	0	2	1	1	0	0	0
33400210702	0	0	0	0	6	0	1	1	0	1	1	0	0	3	0	0	7	72	0	1	1	1	0	1	4	1	3	1	0	0	0	0	0	0	1	1	1	#NULL!	1	1	1	0	0	2	1	1	0	0	0
12409921301	1	1	0	0	6	1	3	3	2	1	2	0	3	0	2	0	16	68	1	0	0	0	1	1	5	1	2	1	1	0	0	0	1	0	0	0	1	#NULL!	1	1	0	0	0	2	1	0	0	0	0
05745731102	0	1	0	0	9	0	1	1	2	3	3	1	0	3	1	2	17	46	1	0	0	0	0	0	3	2	#NULL!	0	0	0	0	0	0	0	0	0	0	#NULL!	0	0	0	0	0	2	0	0	0	0	0
32404512701	1	0	0	0	6	1	0	0	0	0	0	0	0	3	2	0	5	83	0	1	1	1	0	0	5	1	2	1	1	0	0	0	0	0	0	0	0	#NULL!	1	1	0	0	0	2	1	0	1	0	0
11748912101	1	0	1	0	8	1	0	0	0	0	3	0	0	2	0	0	5	54	0	1	1	1	1	1	4	1	1	1	1	0	0	0	1	0	1	1	0	#NULL!	1	1	1	1	1	2	1	1	1	0	0
06044010301	0	0	0	0	4	0	2	2	2	2	3	0	3	3	2	0	19	70	1	1	1	1	1	1	5	1	4	1	1	1	0	0	0	0	1	1	1	#NULL!	1	1	1	1	1	2	1	1	1	1	0
29824522001	1	1	1	1	5	1	0	0	2	0	2	0	0	3	0	0	7	63	0	1	1	1	1	1	4	1	4	1	0	0	1	1	1	1	1	0	0	#NULL!	1	1	1	1	1	2	1	1	0	0	0
15404410802	0	1	0	0	3	0	2	1	1	2	1	0	0	1	0	0	8	63	0	1	1	1	1	1	3	1	2	0	0	0	0	0	1	0	0	0	0	#NULL!	0	0	0	0	0	2	1	0	0	0	0
11748922402	0	1	0	0	6	0	3	2	2	0	2	0	2	2	0	0	13	66	1	1	1	1	1	1	4	1	3	1	0	0	1	1	0	0	1	1	1	#NULL!	1	1	1	1	1	2	1	1	0	0	1
06048132101	1	1	0	0	10	0	1	1	1	2	3	0	0	1	1	1	11	67	1	0	1	1	1	1	4	1	3	1	1	0	0	0	0	0	0	1	1	#NULL!	1	0	0	0	0	2	0	1	1	0	0
32468121001	0	1	0	0	8	0	2	3	2	2	0	0	2	3	0	0	14	66	1	0	1	1	0	1	5	1	3	0	0	0	0	0	0	1	0	1	1	#NULL!	1	1	0	0	0	2	0	0	0	0	0
10825922301	0	1	0	0	4	0	1	2	1	3	1	2	2	1	2	2	17	70	1	1	0	0	0	0	3	1	2	1	0	1	0	0	0	0	0	0	0	#NULL!	0	0	0	0	0	2	0	1	0	0	0
26605911202	0	0	0	0	10	0	2	1	1	1	3	0	1	2	1	0	12	58	1	1	1	1	1	1	4	1	3	1	1	0	0	0	0	1	1	0	0	#NULL!	1	1	1	1	0	2	0	0	0	0	0
01403111801	1	0	1	0	6	1	0	0	0	0	3	0	0	3	0	0	6	75	0	1	1	1	1	1	3	1	4	1	1	1	1	1	0	0	1	1	0	#NULL!	1	1	1	1	1	2	1	1	1	1	1
29600622601	0	1	1	1	3	1	1	1	1	2	1	0	3	2	1	1	13	73	1	1	1	1	1	1	5	1	3	1	1	1	0	0	1	1	0	1	0	#NULL!	1	1	1	1	0	2	1	1	1	1	1
03047611701	1	0	0	0	5	0	0	0	0	1	3	0	1	3	0	0	8	55	0	1	1	1	1	1	4	1	2	1	0	1	1	0	0	0	1	1	1	#NULL!	1	1	1	1	1	2	1	1	0	0	1
05745722002	1	0	0	0	9	1	0	1	0	0	3	0	0	3	2	0	9	69	0	1	1	1	0	1	4	1	4	0	1	0	1	0	0	1	1	1	1	#NULL!	1	0	0	0	0	2	1	0	0	0	0
16823132101	0	0	0	0	7	0	0	0	0	0	1	0	0	3	0	0	4	73	0	1	1	1	1	1	4	1	2	1	1	0	1	1	1	1	0	1	1	#NULL!	1	1	1	1	0	2	0	1	0	1	0
17115932202	1	1	0	0	8	0	0	0	3	0	1	0	0	1	0	0	5	73	0	1	1	1	1	1	5	1	2	1	0	0	0	0	1	1	1	0	0	#NULL!	1	1	1	1	1	2	1	1	0	0	0
26272830502	0	0	0	0	6	0	1	0	0	0	3	0	0	3	0	0	7	54	0	0	1	0	1	1	4	1	3	0	1	0	1	0	1	1	0	0	0	#NULL!	1	0	0	0	0	2	0	0	1	0	0
15047821601	0	1	0	0	6	0	0	3	0	2	3	0	1	3	1	3	16	62	1	1	0	0	0	1	5	1	4	0	0	0	0	0	1	1	0	1	1	#NULL!	1	1	0	0	0	2	0	0	0	0	0
09400430702	0	1	0	0	8	0	0	0	0	0	3	0	0	3	0	0	6	78	0	1	1	1	1	1	4	1	4	1	1	1	1	0	0	0	0	1	1	#NULL!	1	1	1	1	1	2	1	1	1	1	1
29633121901	1	1	0	0	6	1	0	0	0	0	3	0	0	0	0	0	3	56	0	1	1	1	1	1	4	1	3	1	1	0	0	0	0	1	0	1	0	#NULL!	1	1	1	1	1	2	1	1	1	0	0
15467611401	0	0	0	0	5	1	0	0	0	0	3	0	0	2	0	0	5	67	0	1	1	1	1	0	4	1	4	1	1	1	0	1	1	1	1	0	0	#NULL!	0	0	0	0	0	2	1	0	0	0	0
06044020102	0	0	0	0	8	0	3	0	2	0	3	0	0	3	0	0	11	70	1	1	1	0	1	1	4	1	2	1	0	0	0	0	1	0	1	0	1	#NULL!	1	1	1	1	1	2	0	1	0	0	0
05630211501	1	1	0	0	5	1	0	0	0	0	2	0	0	0	0	0	2	76	0	1	1	1	1	0	5	1	4	1	1	1	0	0	0	0	0	0	0	#NULL!	1	1	1	1	1	2	1	1	1	1	0
03467622002	0	0	#NULL!	0	7	0	0	1	0	1	2	0	1	2	0	0	7	67	0	1	1	0	1	1	5	1	4	1	1	1	0	1	0	0	1	1	1	#NULL!	1	0	0	0	0	2	0	1	1	1	0
06048111002	0	0	0	0	7	0	0	0	2	3	1	2	2	1	1	0	12	58	1	1	1	0	1	1	4	1	2	1	1	1	0	1	1	0	0	1	1	#NULL!	1	1	1	1	1	2	1	1	0	1	0
06044031902	1	0	1	0	6	1	2	2	2	2	3	0	0	2	0	0	13	73	1	1	1	1	1	1	3	1	4	0	1	0	0	0	1	0	0	1	1	#NULL!	1	1	0	0	0	2	1	0	1	0	0
29402811001	0	0	0	0	6	1	0	0	0	0	2	0	2	2	0	0	6	83	0	1	1	1	1	1	3	1	1	0	0	0	1	0	0	1	1	0	0	#NULL!	1	0	0	0	0	2	1	0	0	0	1
16115922401	0	0	0	0	6	1	1	1	1	0	2	1	1	2	0	0	9	63	0	1	1	1	0	1	4	1	3	0	1	0	1	1	1	1	0	0	0	#NULL!	1	1	1	1	1	2	1	0	1	0	1
09400410701	1	1	0	0	8	1	0	0	0	0	3	0	0	3	0	0	6	64	0	1	1	1	1	1	2	1	2	1	0	0	0	0	0	0	0	1	1	#NULL!	1	1	1	1	1	2	1	1	0	0	0
06402811202	0	0	0	0	7	0	1	1	1	0	2	0	0	3	0	0	8	75	0	1	1	1	1	1	4	1	4	1	1	0	0	1	0	0	1	0	1	#NULL!	1	1	1	1	1	2	1	1	1	0	0
17115921202	0	1	0	0	8	0	2	1	2	1	1	2	1	1	1	1	13	67	1	1	1	0	0	1	3	1	3	1	1	0	0	0	0	1	0	1	0	#NULL!	1	1	0	0	0	2	0	1	1	0	0
10825931802	1	0	0	0	7	1	1	1	1	1	2	1	0	3	1	0	11	64	1	1	1	0	1	1	4	1	3	1	1	0	0	0	0	0	0	0	0	#NULL!	1	1	1	0	0	2	1	0	0	0	1
15047811802	0	0	0	0	6.5	0	0	0	0	2	2	0	0	2	0	0	6	78	0	1	1	1	1	1	3	1	1	1	0	0	1	0	1	1	0	1	0	#NULL!	0	0	0	0	0	1	0	0	0	0	1
29409911402	0	0	0	0	5	0	1	1	1	2	2	0	2	2	0	0	11	73	1	1	1	1	0	1	4	1	1	1	1	0	0	0	0	0	1	0	0	#NULL!	1	1	0	0	0	2	1	0	0	0	0
15404421202	1	0	0	0	8	1	0	0	0	0	3	0	0	3	0	0	6	76	0	1	1	1	0	1	3	1	1	1	0	0	0	0	0	0	1	0	0	#NULL!	1	0	0	0	0	2	1	0	0	0	0
10825931001	0	0	0	0	5	0	2	1	1	2	3	0	2	2	1	1	15	66	1	1	1	1	1	1	3	1	4	1	0	0	1	0	0	0	0	1	0	#NULL!	1	1	1	1	1	2	1	1	0	0	0
32404532401	0	0	#NULL!	1	1	0	2	2	3	2	1	0	3	3	2	0	18	72	1	0	0	1	1	1	5	1	2	1	1	0	0	0	0	1	0	0	0	#NULL!	1	1	0	0	0	2	1	1	1	0	0
26630631102	1	1	1	1	6	0	0	0	0	2	0	2	2	0	2	0	8	73	0	1	0	0	0	1	5	1	4	0	0	0	0	0	0	0	0	1	0	#NULL!	0	0	0	0	0	2	0	0	0	0	0
11013111901	0	0	0	0	6	0	0	2	0	2	3	0	0	3	0	0	10	67	1	1	1	1	1	0	3	1	2	1	1	0	0	0	0	0	0	0	0	#NULL!	1	0	0	0	0	2	0	0	0	0	0
15047811002	1	0	#NULL!	0	3	1	1	0	1	2	2	0	1	2	0	0	9	55	0	1	1	1	0	1	4	1	3	1	0	1	1	1	1	0	0	1	1	#NULL!	1	0	0	0	0	2	0	1	0	1	0
26167610602	1	1	0	0	5	1	3	3	3	3	1	3	0	0	3	3	22	58	1	1	1	1	1	0	3	1	4	1	0	0	1	0	0	1	0	0	0	#NULL!	1	1	1	1	1	2	1	0	0	1	0
11600630402	1	1	0	1	7	1	2	2	2	3	2	1	2	2	0	0	16	62	1	1	1	1	0	1	5	1	2	1	1	0	0	0	0	0	0	0	1	#NULL!	1	1	1	1	1	2	1	0	0	1	0
19403733201	1	0	0	0	8	1	0	2	1	0	3	0	0	3	0	0	9	63	0	1	1	1	1	1	4	1	3	1	1	0	0	1	0	0	0	1	0	#NULL!	1	1	1	1	1	2	1	1	1	0	0
10825910802	0	0	0	0	8	0	0	0	0	0	3	0	0	3	0	0	6	68	0	1	1	1	1	1	5	1	1	1	1	0	0	0	0	0	0	1	0	#NULL!	1	1	1	1	1	2	1	0	0	0	0
26630630601	1	0	0	0	8	1	2	0	1	2	1	0	0	1	2	0	9	55	0	1	1	1	0	1	4	1	2	1	1	1	0	0	0	0	0	0	0	#NULL!	1	1	1	1	0	2	1	1	1	1	0
11748932001	0	1	1	0	8	0	1	1	0	2	2	0	0	1	0	0	7	77	0	0	0	0	0	1	5	2	#NULL!	0	0	0	0	0	0	0	0	0	0	#NULL!	1	0	0	0	0	2	0	0	0	0	0
10510210401	1	1	0	0	8	0	0	0	0	0	3	0	0	3	0	0	6	70	0	1	1	1	1	1	5	1	2	1	1	0	0	0	1	0	1	0	1	#NULL!	1	1	1	1	1	2	1	1	0	0	0
29863111802	0	1	1	0	7	0	0	0	0	0	3	0	0	3	0	0	6	55	0	0	1	1	1	1	2	1	1	0	0	0	1	0	1	0	1	1	0	#NULL!	1	0	0	0	0	2	1	0	0	0	1
29409920501	0	0	0	0	10	0	1	0	0	0	1	0	3	3	0	0	8	65	0	1	1	1	0	1	4	1	2	0	0	0	1	0	0	1	1	0	1	#NULL!	1	0	0	0	0	2	0	0	0	0	0
32113111002	1	0	0	0	4	0	3	1	1	0	2	0	1	1	0	0	9	71	0	1	1	1	1	1	4	1	1	1	1	0	0	0	1	1	1	1	0	#NULL!	1	1	1	1	1	2	1	1	1	0	0
05630211701	1	0	1	0	8	1	3	0	0	0	0	0	0	2	0	0	5	54	0	1	1	1	1	0	4	1	2	1	1	1	0	0	0	0	0	0	1	#NULL!	1	1	1	1	1	2	1	1	1	0	0
11827633002	0	0	0	0	4	0	0	0	0	0	0	0	0	0	0	0	0	65	0	1	1	1	1	1	4	1	1	0	1	0	1	0	0	1	1	1	0	#NULL!	1	1	1	0	0	2	1	0	1	0	1
06048111401	0	0	0	1	5	0	2	1	2	3	1	0	2	1	0	1	13	77	1	1	1	1	1	1	5	1	4	1	0	0	1	0	1	0	0	0	0	#NULL!	1	1	1	1	1	2	0	1	0	0	0
13400431401	0	1	0	0	5	1	0	0	0	1	2	0	2	3	0	0	8	84	0	1	1	0	1	1	5	2	#NULL!	0	0	0	0	0	0	0	0	0	0	#NULL!	1	1	0	0	0	2	0	0	0	0	0
11274412901	0	1	1	0	7	1	0	1	0	3	1	0	2	2	2	2	13	78	1	1	1	1	1	1	4	1	1	1	0	0	1	0	0	0	1	1	0	#NULL!	1	1	1	1	1	2	0	1	0	0	1
29409932301	0	0	0	0	9	0	1	0	1	2	2	0	3	3	0	0	12	55	1	1	1	1	1	1	4	1	1	1	1	1	1	0	0	0	1	0	0	#NULL!	1	1	1	1	1	2	1	1	1	1	1
08967621501	1	0	0	0	6	1	0	0	0	0	2	0	0	2	0	0	4	58	0	1	1	1	1	1	3	2	#NULL!	0	0	0	0	0	0	0	0	0	0	#NULL!	1	1	1	1	1	2	0	0	0	0	0
20402830301	0	0	0	0	7	0	0	0	0	0	0	0	0	3	0	0	3	70	0	1	1	1	1	1	4	1	2	0	0	0	0	0	0	0	0	0	0	#NULL!	1	1	1	1	1	2	1	0	0	0	0
14240330701	0	0	0	0	6	0	2	0	1	0	3	0	0	3	0	0	9	57	0	1	1	1	1	1	4	1	4	1	0	0	1	1	0	0	1	1	0	#NULL!	1	1	1	1	1	2	1	1	0	0	0
07537621702	1	1	0	0	7	1	0	0	0	0	3	0	0	3	0	0	6	72	0	1	1	1	1	1	4	1	1	0	0	0	0	0	0	0	0	0	0	11	1	0	0	0	0	2	1	0	0	0	0
10825930101	1	0	0	1	6	0	1	1	1	1	3	0	1	3	1	0	12	57	1	1	1	1	1	1	4	1	1	1	1	0	0	0	1	0	1	1	1	#NULL!	1	1	1	1	0	2	1	1	1	0	0
10179122401	0	0	0	0	6	1	1	1	0	1	1	0	0	0	0	1	5	70	0	0	1	0	1	1	3	2	#NULL!	0	0	0	0	0	0	0	0	0	0	#NULL!	0	0	0	0	0	2	0	0	0	0	0
27555920201	1	0	0	0	8	1	1	0	0	0	3	0	0	3	0	0	7	63	0	1	1	1	1	1	3	1	1	1	1	0	0	0	0	1	1	0	1	#NULL!	1	1	1	1	1	1	1	1	0	0	0
06460411202	0	0	0	0	8	0	0	0	0	0	3	0	0	3	0	0	6	56	0	1	1	1	1	1	3	1	3	1	1	0	1	1	0	1	0	1	1	#NULL!	1	1	1	1	1	2	1	1	1	0	1
32404511202	1	1	1	0	8	1	0	1	2	2	0	0	0	0	2	0	7	71	0	1	1	1	1	1	5	1	2	1	1	0	0	1	1	0	0	0	0	#NULL!	1	1	1	1	1	2	0	1	0	0	0
12409921402	0	0	0	0	4	0	3	3	3	3	1	3	3	3	0	0	22	58	1	0	1	1	1	1	5	1	4	0	0	0	0	0	0	0	0	0	1	#NULL!	0	0	0	0	0	2	0	0	0	0	0
32555431801	0	0	0	0	10	0	0	2	1	2	3	2	0	1	0	1	12	58	1	1	1	1	0	1	5	1	4	1	0	0	0	1	1	0	0	1	1	#NULL!	1	1	1	1	1	2	1	1	1	0	0
17115931102	0	0	0	0	9	0	1	3	1	1	2	0	0	3	0	0	11	64	1	1	1	1	1	1	5	1	2	0	0	0	1	1	0	1	1	1	0	#NULL!	1	1	1	1	1	2	1	0	1	0	0
20740611202	0	1	1	0	8	0	0	0	3	0	3	0	0	3	1	0	10	70	1	0	1	1	0	1	2	1	1	0	0	1	0	1	0	0	0	1	0	#NULL!	1	1	0	0	0	2	0	0	0	1	0
32555431102	1	1	1	0	8	1	0	2	0	0	0	2	3	3	0	0	10	63	1	1	1	1	1	1	5	1	2	1	0	0	0	0	1	1	0	0	0	#NULL!	1	1	1	1	1	2	1	1	0	0	0
07537610502	0	0	0	0	6	0	0	1	0	1	3	0	3	3	0	0	11	54	1	1	1	1	1	1	5	1	4	1	1	0	0	1	0	0	1	1	0	#NULL!	1	0	0	0	0	2	1	0	1	0	0
10179111402	1	1	0	0	8	1	1	1	2	2	2	0	0	3	0	0	11	58	1	1	1	1	1	1	4	1	3	1	1	0	1	0	0	1	1	1	1	#NULL!	1	0	0	0	0	2	1	1	1	0	1
32113122602	1	0	0	0	8	0	0	0	0	0	3	0	0	3	0	0	6	56	0	1	1	1	0	1	4	1	1	1	0	1	0	0	1	0	0	0	0	#NULL!	1	0	0	0	0	2	1	1	0	1	0
14401630901	0	0	0	0	8	0	0	2	1	0	3	0	0	3	0	0	9	60	0	1	1	1	1	1	4	1	4	1	0	0	1	0	0	1	0	0	1	#NULL!	1	1	1	1	1	2	1	0	0	0	0
06402820601	0	0	0	0	6	0	1	0	1	1	2	0	0	2	0	0	7	63	0	1	1	1	1	1	4	1	2	1	1	1	1	0	1	1	0	0	1	#NULL!	1	1	1	1	1	2	1	1	1	1	1
11274410302	1	0	0	0	8	0	0	0	1	0	1	2	3	0	0	2	9	58	0	1	1	1	1	1	5	1	4	1	1	0	1	0	1	1	1	0	0	#NULL!	1	1	1	1	1	2	1	0	0	0	0
14115431901	1	0	0	0	6	1	0	1	0	3	2	0	1	3	0	0	10	54	1	1	1	1	1	1	4	1	1	1	0	0	0	0	1	0	1	1	0	#NULL!	1	0	0	0	0	2	1	1	1	0	0
05424910801	0	#NULL!	0	0	4	0	2	0	2	0	2	2	2	2	0	0	12	57	1	1	1	1	1	1	5	1	2	1	0	0	0	1	0	0	0	1	1	#NULL!	1	0	0	0	0	2	0	1	0	0	0
12249011301	0	0	0	0	6	0	1	2	0	2	2	0	1	2	0	0	10	57	1	1	1	1	0	0	5	1	2	1	1	0	0	0	0	0	0	0	0	#NULL!	1	1	1	1	1	2	1	1	1	0	0
26272820901	0	0	1	0	4	0	3	3	2	2	3	0	0	3	0	0	16	70	1	0	0	0	1	1	5	1	2	1	1	1	0	0	0	0	0	1	0	#NULL!	1	0	0	0	0	2	0	0	0	0	0
29533131702	0	1	1	0	5	0	0	0	0	0	0	0	0	2	0	0	2	76	0	1	1	0	1	1	5	1	4	1	0	1	1	1	1	0	1	0	0	#NULL!	1	1	1	1	1	2	1	1	0	0	1
05630220901	1	0	0	0	6	0	1	1	2	1	2	0	1	1	0	0	9	65	0	1	1	1	1	1	4	1	3	1	1	1	1	1	0	0	0	0	0	#NULL!	1	1	1	1	1	2	1	1	1	1	1
29600632202	1	1	0	0	6	0	0	1	1	0	3	0	1	3	0	0	9	70	0	0	1	1	1	1	3	1	2	1	0	0	0	0	1	0	0	0	1	#NULL!	0	0	0	0	0	2	0	1	0	0	0
01010421001	0	1	0	0	6	0	3	3	3	3	3	1	0	2	3	3	24	83	1	1	0	0	1	0	5	1	2	1	0	0	0	0	0	1	1	1	0	#NULL!	0	0	0	0	0	2	0	0	0	0	0
12249020902	0	0	0	0	5	0	2	0	0	0	2	0	2	2	0	0	8	58	0	1	1	1	0	1	5	1	3	0	0	0	0	1	0	0	0	1	1	#NULL!	1	1	0	0	0	2	0	0	0	0	0
14240310702	0	0	0	0	6	0	0	0	0	0	3	0	0	3	0	0	6	68	0	1	1	1	1	1	4	1	3	1	1	0	1	0	0	0	1	0	1	#NULL!	1	1	1	1	1	2	1	1	1	0	0
32014632801	0	1	0	0	8	0	1	2	1	0	1	0	1	1	2	0	9	74	0	1	1	1	1	1	5	1	4	0	0	0	0	0	1	0	1	1	0	#NULL!	1	0	0	0	0	2	1	0	0	0	0
34523310702	0	0	0	0	4	0	2	1	1	1	1	0	0	0	0	0	6	63	0	1	1	1	0	0	5	1	1	1	0	0	0	1	0	1	1	0	0	#NULL!	0	0	0	0	0	2	0	0	0	0	0
06048130102	1	0	0	0	8	0	1	0	0	0	0	0	0	2	0	0	3	71	0	1	1	1	1	1	4	1	3	1	1	1	1	0	0	0	0	0	1	#NULL!	1	1	1	1	1	2	1	1	1	1	1
27495132402	0	1	0	0	3	0	0	0	0	0	3	0	2	2	0	0	7	69	0	0	1	1	1	1	4	1	2	0	1	0	0	1	0	0	0	1	1	#NULL!	1	1	0	0	0	2	0	0	1	0	0
29245820701	0	1	0	1	7	0	0	0	0	0	2	0	0	3	0	0	5	68	0	1	1	1	1	1	4	1	4	1	1	0	1	1	0	1	0	1	1	#NULL!	1	1	1	1	1	2	1	1	0	1	1
33400212901	0	0	0	0	4	0	0	0	2	3	3	1	3	2	0	1	15	68	1	1	1	1	1	1	4	1	2	1	1	0	0	0	1	0	0	0	0	#NULL!	1	1	1	1	1	2	0	0	0	0	0
17464320902	0	1	1	0	6	0	1	2	2	1	3	0	1	3	0	0	13	77	1	1	1	1	1	1	4	1	3	1	1	0	0	0	1	1	1	0	0	#NULL!	1	0	0	0	0	2	1	1	1	0	1
26167621901	0	0	0	0	7	0	0	0	0	0	3	0	0	3	0	0	6	54	0	1	1	1	1	1	3	1	1	1	1	0	1	1	1	0	0	1	0	#NULL!	1	1	1	1	1	2	1	1	1	0	1
01820620401	0	1	0	0	8	0	0	0	1	0	0	0	0	0	0	0	1	86	0	0	1	1	1	1	3	1	4	1	0	0	0	0	1	0	0	0	1	#NULL!	0	0	0	0	0	2	0	0	0	0	0
14115420401	1	0	0	0	6	1	1	1	0	2	1	0	0	3	0	0	8	59	0	1	1	1	1	1	5	1	1	1	0	1	1	1	0	0	0	1	1	#NULL!	1	1	1	1	1	2	1	1	0	1	1
29824511702	1	1	0	0	8	1	2	0	0	0	2	0	0	3	0	0	7	79	0	1	1	1	1	1	4	1	2	1	1	0	1	0	1	1	1	1	0	#NULL!	1	1	1	1	1	2	1	0	1	0	1
04674630102	0	0	1	0	4	0	3	3	2	1	2	2	2	2	1	0	18	66	1	0	1	1	1	1	4	1	1	1	0	0	0	1	1	0	1	0	0	#NULL!	0	0	0	0	0	2	1	1	0	0	1
06402810301	0	0	0	0	7	0	0	0	0	1	3	0	0	2	0	0	6	64	0	1	1	1	1	1	2	1	4	1	1	1	1	1	0	1	1	1	1	#NULL!	1	1	1	1	0	2	1	1	1	1	1
21117631302	1	1	0	0	7	1	0	0	0	0	3	0	0	2	0	0	5	63	0	1	1	1	1	1	3	1	3	1	1	1	1	0	0	0	1	1	1	#NULL!	1	1	1	1	1	2	1	0	1	0	0
16823131601	0	1	0	0	7	0	0	0	1	3	3	0	0	3	0	0	10	64	1	1	1	1	1	1	4	1	4	1	0	0	1	1	0	1	1	0	1	#NULL!	1	1	1	1	1	2	1	1	0	0	1
20245432202	1	1	1	0	8	1	0	2	0	0	1	0	0	3	0	0	6	72	0	1	1	1	1	1	5	1	3	0	0	0	0	0	0	0	1	0	1	#NULL!	1	1	0	0	0	2	1	0	0	0	0
07498120202	1	1	0	0	7	0	2	0	2	2	3	2	2	2	0	0	15	54	1	1	1	0	1	1	2	1	1	0	1	1	1	1	1	1	1	1	1	#NULL!	1	0	0	0	0	2	1	1	1	1	1
05160632601	0	0	0	0	7	0	0	0	0	0	3	0	1	3	0	0	7	52	0	1	1	1	1	1	4	1	1	1	0	0	0	0	1	0	0	1	0	#NULL!	1	0	0	0	0	2	1	1	0	0	0
05424931802	0	0	0	0	8	0	0	1	0	0	3	0	0	3	0	0	7	56	0	1	1	1	1	1	5	1	4	1	1	0	1	1	0	0	1	0	1	#NULL!	1	1	0	0	0	2	1	1	1	0	1
29409930901	1	1	0	0	9	1	1	0	0	0	3	0	0	3	0	1	8	71	0	1	1	1	1	1	3	1	4	1	0	1	0	1	0	1	1	0	1	#NULL!	1	1	1	1	1	2	1	1	0	1	0
29743920401	0	0	0	0	9	0	0	0	2	1	3	0	0	3	0	0	9	55	0	1	1	1	1	1	5	1	1	0	0	0	0	1	1	0	0	1	0	#NULL!	1	0	0	0	0	2	0	1	0	0	0
16823131502	0	1	0	0	7	0	0	1	0	0	3	0	1	3	0	0	8	62	0	1	1	1	0	1	4	1	1	0	0	0	0	1	1	0	1	1	0	#NULL!	1	1	1	1	1	2	0	1	0	0	0
32555420501	0	0	1	0	4	0	1	3	1	0	3	0	3	3	0	0	14	68	1	1	0	0	1	1	4	1	4	0	0	0	0	0	1	1	1	1	0	#NULL!	1	0	0	0	0	2	1	0	0	0	0
14552820701	0	1	0	0	7	0	0	0	1	0	2	0	0	3	0	0	6	76	0	1	1	1	1	1	4	1	1	1	1	1	0	0	0	1	1	1	0	#NULL!	1	1	1	1	1	2	1	1	0	1	0
17115910702	0	0	0	0	8	0	0	0	0	0	3	0	0	3	3	0	9	54	0	1	1	1	1	1	3	1	1	1	0	0	1	1	1	1	1	1	1	#NULL!	1	1	1	1	0	2	1	1	0	0	1
19403710902	1	0	1	0	7	1	0	0	0	0	3	0	0	3	0	0	6	61	0	1	1	1	1	1	4	1	1	1	1	0	1	0	1	1	0	1	0	#NULL!	1	1	1	1	1	2	1	1	1	0	1
29743932701	0	1	0	0	8	0	0	0	2	0	0	0	0	3	0	0	5	74	0	1	0	0	0	1	4	1	2	1	0	0	0	0	0	0	0	0	0	#NULL!	1	0	0	0	0	2	0	1	0	0	0
07463112302	0	0	0	0	8	0	1	0	0	0	1	1	1	3	0	0	7	55	0	0	1	0	0	0	5	1	1	0	0	1	0	1	1	1	0	0	0	#NULL!	1	0	0	0	0	2	0	0	1	0	1
21242832201	0	0	0	0	5	0	0	0	1	0	3	0	3	3	0	0	10	54	1	0	1	1	1	1	2	1	2	1	0	1	0	0	1	0	0	0	1	#NULL!	1	0	0	0	0	2	0	1	0	1	0
33823122001	0	0	0	0	7	0	2	3	1	3	2	0	0	1	2	0	14	63	1	0	0	0	1	1	4	1	2	1	1	0	0	0	0	0	0	0	0	#NULL!	1	0	0	0	0	2	1	1	1	0	0
16600620801	0	0	0	0	4	0	2	2	2	3	0	0	3	3	0	3	18	59	1	0	0	1	0	1	5	1	4	0	0	0	0	0	0	0	0	0	1	#NULL!	1	0	0	0	0	2	0	0	0	0	0
07400220501	0	0	0	0	10	0	0	3	0	0	0	3	0	3	0	0	9	50	0	1	1	1	1	0	5	1	1	1	0	0	0	0	1	0	0	1	1	#NULL!	1	1	1	1	0	2	1	1	0	0	0
13555932502	0	0	0	0	3	0	3	3	3	3	1	1	2	1	2	3	22	62	1	0	0	0	0	1	5	1	1	0	0	0	0	0	1	0	0	0	0	#NULL!	0	0	0	0	0	2	0	0	0	0	0
01464322101	0	0	0	0	4	0	2	0	1	1	3	2	2	3	0	0	14	65	1	1	1	1	1	1	5	1	3	0	1	0	0	0	0	0	1	1	1	#NULL!	1	1	1	1	1	2	1	0	0	0	0
05604330902	0	1	1	0	5	0	1	0	0	0	3	0	0	0	0	0	4	72	0	1	1	1	0	1	5	1	3	1	1	0	1	1	0	0	0	1	1	#NULL!	1	1	0	0	1	2	1	1	1	0	1
29409930302	1	0	0	0	8	0	0	0	0	0	3	0	3	3	0	0	9	56	0	1	1	1	0	1	3	1	2	1	0	0	1	1	1	0	1	0	1	#NULL!	1	1	1	1	1	2	1	1	0	0	0
20245410702	0	0	0	0	7	0	1	1	1	2	3	0	0	3	0	0	11	85	1	1	1	1	1	1	3	1	1	0	0	0	0	1	0	0	0	0	0	#NULL!	1	1	1	1	0	2	0	1	0	0	0
01464331001	0	0	0	0	7	0	0	0	0	0	3	0	1	3	0	0	7	53	0	1	1	1	1	0	4	1	2	1	1	1	1	0	1	1	0	1	0	#NULL!	1	1	1	0	0	2	1	1	1	1	1
10825910801	1	1	0	1	8	0	0	2	0	3	3	0	0	3	0	0	11	67	1	1	0	1	1	1	4	1	4	0	0	0	1	1	0	0	0	0	0	#NULL!	1	1	1	1	1	2	0	0	0	0	0
32555410601	0	1	0	0	10	0	0	0	0	0	3	0	3	3	0	0	9	66	0	1	1	1	1	1	4	1	3	1	1	0	1	1	0	0	1	0	0	#NULL!	1	1	1	1	1	2	1	1	1	0	1
10820632502	1	0	0	0	5	0	0	0	0	0	3	0	0	3	0	0	6	57	0	1	1	1	1	1	4	1	3	1	1	0	1	1	0	1	0	1	1	#NULL!	1	1	1	1	1	2	1	1	1	0	1
10510210402	0	1	0	0	6	0	2	0	0	0	3	0	2	3	1	0	11	69	1	1	1	1	1	1	4	1	4	1	1	0	0	0	0	0	0	1	0	#NULL!	1	1	1	1	1	1	1	1	1	0	0
29633131602	0	0	0	0	7	0	0	2	1	0	3	1	1	2	0	0	10	59	1	1	1	1	1	1	4	1	2	1	1	1	1	0	1	0	0	1	1	#NULL!	1	1	1	1	1	1	1	1	0	1	1
11827611301	0	0	0	0	8	0	0	0	0	0	0	0	0	0	0	0	0	83	0	0	1	1	1	1	5	1	1	1	0	0	0	0	0	0	0	0	0	#NULL!	1	0	0	0	0	2	1	1	0	0	1
07550430101	0	1	0	1	8	0	2	1	2	1	0	2	0	0	2	1	11	77	1	1	0	0	1	1	4	2	#NULL!	0	0	0	0	0	0	0	0	0	0	#NULL!	1	0	0	0	0	2	0	0	0	0	0
11600631502	1	1	#NULL!	#NULL!	10	1	2	3	1	2	2	0	0	3	0	0	13	78	1	1	1	0	0	1	4	1	3	1	0	1	1	1	0	0	0	0	0	#NULL!	1	1	1	1	1	2	1	0	0	0	0
10825913201	0	1	0	0	6	1	0	0	3	1	2	1	0	3	0	0	10	58	1	1	1	1	1	1	5	2	#NULL!	0	0	0	0	0	0	0	0	0	0	#NULL!	1	0	0	0	0	2	1	0	0	0	0
06044012801	1	1	0	0	8	0	2	2	0	3	2	0	2	2	0	0	13	67	1	1	1	1	1	1	4	1	3	1	1	0	0	0	0	0	0	1	0	#NULL!	1	1	1	1	1	2	1	1	1	0	1
05604310602	0	0	0	0	7	0	2	1	2	2	1	0	1	2	0	1	12	60	1	1	1	0	1	1	4	1	2	1	1	1	1	1	1	0	0	0	0	#NULL!	1	1	1	1	1	2	1	1	1	1	1
14401620202	0	0	0	0	7	0	0	0	0	0	3	0	0	3	0	0	6	63	0	1	1	1	1	1	2	1	2	1	1	1	0	0	0	0	0	0	1	#NULL!	1	0	0	0	0	2	1	1	1	1	0
32530622601	0	1	0	0	8	0	0	0	1	1	3	1	0	3	0	0	9	55	0	1	1	0	1	1	4	1	4	1	0	1	0	1	1	0	1	0	1	#NULL!	1	0	0	0	0	2	1	1	0	1	0
32165932501	0	1	1	0	8	0	3	2	2	3	1	1	0	1	2	0	15	79	1	1	1	1	0	1	5	1	4	1	0	0	0	1	0	0	1	0	1	#NULL!	1	1	1	1	1	2	1	0	0	0	0
20742820102	0	1	0	0	8	0	1	0	0	0	2	0	0	2	0	0	5	82	0	1	1	1	1	1	2	1	1	1	1	0	0	0	1	0	0	0	0	#NULL!	0	0	0	0	0	2	0	1	0	0	0
01045121801	1	0	0	0	6	1	1	1	1	1	1	1	2	1	1	1	11	65	1	0	1	0	0	0	4	2	#NULL!	0	0	0	0	0	0	0	0	0	0	#NULL!	1	0	0	0	0	2	1	0	0	0	0
10820631202	0	1	1	0	10	0	1	0	0	0	3	0	0	3	0	0	7	62	0	1	1	1	1	1	4	1	1	1	1	0	0	0	1	1	1	0	0	#NULL!	1	1	1	0	0	2	1	0	1	0	0
20245421201	0	1	0	0	7	0	0	0	0	0	3	0	0	3	0	0	6	60	0	1	1	1	1	1	4	1	2	1	0	1	0	0	1	1	0	0	1	#NULL!	1	1	1	1	1	2	1	0	0	1	0
06403330401	0	0	1	0	1	0	2	0	0	0	0	0	3	0	0	0	5	67	0	1	1	1	1	1	5	1	1	0	0	0	1	0	1	1	0	1	0	#NULL!	1	1	0	0	0	2	1	0	0	0	1
01010420202	0	1	1	0	10	0	1	3	0	2	0	0	0	3	0	0	9	80	0	1	1	0	1	1	5	1	3	0	0	0	0	1	0	0	0	1	0	#NULL!	1	0	0	0	0	2	0	0	0	0	0
29600620902	1	1	1	1	8	1	3	1	1	3	3	0	0	3	0	1	15	67	1	0	1	0	0	1	5	1	2	1	1	0	0	0	0	0	1	1	1	#NULL!	0	0	0	0	0	2	0	1	0	0	0
26860620301	0	0	0	1	8	0	1	2	2	3	1	0	1	1	3	0	14	75	1	1	1	1	0	1	3	1	2	1	1	0	0	0	1	1	1	0	0	#NULL!	1	1	0	0	0	2	0	0	1	0	0
15047820701	0	0	0	0	8	0	0	0	2	0	3	0	0	2	0	0	7	56	0	1	1	1	0	1	3	1	4	1	0	0	1	1	0	1	1	0	1	#NULL!	1	1	1	1	1	2	1	1	1	1	1
11600622202	1	1	1	0	4	1	2	3	0	2	0	0	0	3	0	0	10	69	1	0	1	1	0	1	4	1	2	0	1	0	0	0	1	0	1	0	0	#NULL!	1	1	0	0	0	2	0	0	0	0	0
21242821001	0	0	#NULL!	0	5	0	0	2	1	0	0	0	2	3	0	0	8	57	0	1	1	1	1	1	4	1	2	1	1	1	1	1	1	1	1	0	0	#NULL!	1	0	0	0	0	2	1	1	1	1	1
29824530502	1	0	0	0	8	0	0	0	0	0	2	0	0	3	0	0	5	69	0	1	1	0	0	1	4	1	1	1	1	1	0	0	0	0	1	0	0	#NULL!	1	1	1	1	0	2	1	1	1	1	0
33040432701	0	1	0	0	6	0	0	0	0	0	0	0	0	2	0	0	2	72	0	0	1	1	0	1	4	2	#NULL!	0	0	0	0	0	0	0	0	0	0	#NULL!	1	0	0	0	0	2	0	0	0	0	0
15405810402	1	0	0	0	8	1	0	0	0	0	0	0	0	3	0	0	3	57	0	1	1	1	1	1	1	1	2	0	0	0	0	1	0	0	0	1	1	#NULL!	1	1	1	1	1	2	1	0	0	0	0
06044032001	0	0	0	0	8	0	0	2	2	2	2	0	2	0	0	0	10	67	1	1	1	1	0	1	5	2	#NULL!	0	0	0	0	0	0	0	0	0	0	#NULL!	1	1	1	1	1	2	0	0	0	0	0
06554610901	0	0	0	0	6	0	1	1	1	0	3	0	1	3	0	0	10	56	1	1	1	0	1	1	4	1	4	1	0	1	1	1	0	1	1	1	1	#NULL!	1	0	0	0	0	2	1	1	0	1	1
21115430101	0	0	0	0	8	0	0	0	0	0	3	0	0	3	0	0	6	66	0	0	1	1	1	1	4	1	1	1	0	0	1	0	1	1	1	1	1	#NULL!	1	1	1	1	1	2	1	1	0	0	0
06044021602	0	1	0	0	8	0	0	0	0	0	3	0	0	2	0	0	5	55	0	1	1	1	1	1	4	1	3	1	1	0	1	0	0	1	0	0	1	#NULL!	1	1	1	1	1	2	1	1	1	1	1
01405111401	0	0	0	0	8	0	0	1	0	0	2	0	0	2	0	0	5	78	0	0	0	0	1	1	4	1	1	1	0	0	0	1	0	0	0	0	0	#NULL!	0	0	0	0	0	2	0	0	0	0	0
17740210402	0	1	1	1	7	0	1	3	2	2	3	2	2	3	0	0	18	62	1	1	1	1	1	1	5	1	2	1	0	0	1	0	1	0	1	0	0	#NULL!	1	1	1	1	1	2	0	1	0	0	1
29824512301	0	0	0	0	8	1	1	0	0	0	2	0	0	2	0	0	5	71	0	1	1	1	1	1	5	1	4	1	0	0	0	0	0	0	0	1	1	#NULL!	1	0	0	0	0	2	0	0	0	0	0
24405621102	0	1	0	0	7	0	0	0	0	0	2	0	0	3	0	0	5	76	0	1	1	1	1	1	4	1	1	1	0	0	0	1	0	0	0	0	0	#NULL!	1	0	0	0	0	2	1	0	0	0	0
15404420101	1	0	0	0	7	1	0	0	0	0	3	0	0	3	0	0	6	57	0	1	1	1	1	0	4	1	4	1	0	0	0	1	0	0	1	0	0	#NULL!	1	1	1	1	1	2	1	0	0	0	0
24467611201	0	0	1	0	3	0	2	3	3	3	2	3	3	0	0	1	20	70	1	0	1	0	0	0	5	1	4	0	0	0	0	0	1	1	0	0	0	#NULL!	0	0	0	0	0	2	0	0	0	0	0
19403733402	0	0	1	0	10	0	0	0	0	0	3	0	0	3	0	0	6	72	0	1	1	0	0	1	4	1	4	1	1	1	0	0	0	0	0	1	0	#NULL!	1	0	0	0	0	2	0	1	1	1	0
26272831601	0	1	0	0	8	0	0	0	1	0	1	0	0	3	0	0	5	81	0	0	1	1	1	1	2	1	2	0	0	0	0	0	1	0	1	0	1	#NULL!	1	0	0	0	0	2	0	0	0	0	0
14115410701	1	0	0	0	8	0	1	1	1	1	3	0	0	3	0	0	10	54	1	1	1	1	1	1	4	1	2	1	1	0	0	0	1	1	1	1	0	#NULL!	1	1	1	1	0	2	1	1	1	0	1
17115910202	0	1	0	0	8	0	0	3	0	1	0	0	3	3	0	0	10	67	1	1	1	1	0	1	3	1	3	0	1	0	1	0	0	0	0	0	1	#NULL!	1	0	0	0	0	2	1	0	1	0	1
11827610602	1	0	0	0	4	1	0	1	0	2	0	0	2	0	0	0	5	68	0	1	1	1	1	1	5	1	4	1	0	1	1	1	0	0	1	0	0	#NULL!	1	0	0	0	0	#NULL!	1	1	0	1	1
15827812301	0	0	1	1	5	0	2	0	1	1	2	0	2	2	0	0	10	56	1	1	1	1	0	1	4	1	1	1	1	0	0	0	0	0	0	1	0	#NULL!	1	0	0	0	0	2	1	1	1	0	0
11274413602	1	0	0	0	7	1	0	0	0	0	3	0	0	3	0	0	6	56	0	1	0	0	1	1	4	1	4	1	1	1	1	1	1	0	1	0	0	#NULL!	1	0	0	0	0	2	1	1	1	1	1
18403731102	1	0	0	0	8	0	0	0	0	0	3	0	0	3	0	0	6	70	0	1	1	0	1	1	3	1	3	1	1	0	0	1	0	0	0	0	0	#NULL!	1	1	0	0	0	2	1	1	1	0	1
32111621102	0	0	0	0	7	0	2	2	0	0	3	0	2	3	0	0	12	55	1	1	1	1	1	1	3	1	1	1	1	0	1	0	0	0	1	0	0	#NULL!	1	1	1	1	1	2	1	1	1	0	1
19403733602	0	0	0	0	8	1	0	2	0	3	3	1	3	3	0	0	15	82	1	1	1	1	0	1	4	1	3	0	0	0	1	0	0	1	1	0	1	#NULL!	1	1	1	1	1	2	1	0	0	0	0
32404532501	1	1	1	0	10	1	1	0	2	1	3	0	0	3	0	0	10	57	1	1	1	1	1	0	4	1	3	1	1	0	1	0	1	0	0	0	1	#NULL!	1	1	1	1	1	2	0	1	1	0	1
24467630101	0	0	0	0	6	0	0	1	0	1	3	0	3	3	0	0	11	67	1	1	1	1	1	1	3	1	3	1	1	0	1	0	1	0	0	0	1	#NULL!	1	1	1	1	1	2	1	1	1	0	0
29633121202	1	1	0	0	8	1	3	2	0	3	0	0	0	1	1	3	13	67	1	1	1	1	1	1	5	1	1	0	0	0	0	1	1	0	0	0	1	#NULL!	1	1	1	1	1	2	0	0	0	0	0
11013121101	0	0	0	0	7	0	2	1	0	0	3	0	0	2	0	0	8	59	0	1	1	1	1	1	5	1	3	1	0	1	0	0	0	0	1	0	0	#NULL!	1	1	1	1	1	2	1	1	1	1	0
15385921901	0	0	0	0	3	0	2	0	2	1	0	0	3	0	0	0	8	58	0	1	1	0	0	1	5	1	2	0	0	1	0	0	1	0	0	0	1	#NULL!	0	0	0	0	0	2	0	0	0	0	0
10825932201	0	0	1	1	8	0	0	0	0	0	0	0	0	3	0	0	3	72	0	1	1	0	1	1	2	1	1	0	0	0	0	0	0	0	0	0	0	#NULL!	1	0	0	0	0	2	1	0	0	0	0
05405411401	1	0	0	0	5	1	0	0	0	0	3	0	1	3	0	0	7	56	0	1	1	1	0	1	4	1	1	0	0	0	0	0	0	0	0	0	1	#NULL!	1	1	1	1	1	2	1	1	0	0	0
03110621302	0	0	0	0	8	0	0	0	3	2	1	0	3	1	0	0	10	76	1	1	1	1	1	1	4	1	1	1	0	0	0	1	1	1	0	0	0	#NULL!	1	0	0	0	0	2	0	1	0	0	0
32407832301	0	1	0	0	5	0	0	0	0	0	3	0	1	2	0	0	6	62	0	1	1	1	1	1	3	1	1	1	1	1	0	0	0	1	1	1	1	#NULL!	1	1	1	1	1	2	1	1	1	1	0
33010232101	0	0	0	0	8	0	0	0	0	1	3	1	0	3	0	0	8	58	0	1	1	1	1	1	4	1	3	0	0	0	1	1	0	0	1	0	1	#NULL!	1	1	1	1	0	2	1	0	0	0	0
26167631601	0	0	0	0	7	0	2	0	0	0	3	0	3	2	0	0	10	57	1	0	1	0	0	1	4	1	3	1	0	0	1	0	0	0	0	0	1	#NULL!	1	0	0	0	0	2	1	1	0	0	1
29409911602	0	0	0	0	4	0	1	1	1	1	2	1	3	2	1	0	13	64	1	1	1	1	1	1	2	1	4	1	0	0	0	0	0	0	0	0	0	#NULL!	1	1	1	1	1	2	1	0	0	0	0
08967610501	0	0	0	0	6	0	1	1	1	1	3	1	1	2	2	1	14	58	1	1	1	0	1	1	4	2	#NULL!	0	0	0	0	0	0	0	0	0	0	#NULL!	0	0	0	0	0	#NULL!	1	0	0	0	0
29409911002	0	0	0	0	6	0	0	0	0	0	3	0	1	3	0	0	7	57	0	1	1	1	1	1	2	1	2	1	0	1	0	0	1	0	1	1	0	#NULL!	1	0	0	0	0	2	1	1	0	1	0
05604312101	0	0	0	0	2	0	3	3	3	3	0	1	2	0	0	0	15	87	1	0	0	0	1	1	4	1	2	1	0	1	1	1	0	0	1	0	0	#NULL!	1	0	0	0	0	2	0	1	0	1	0
32404531602	0	0	0	0	5	0	0	0	0	1	3	0	2	2	1	0	9	57	0	1	1	1	1	1	4	1	2	1	0	0	0	1	1	0	0	0	0	#NULL!	1	0	0	0	0	1	1	1	0	0	0
13400420801	1	1	0	0	7	1	1	3	1	2	3	1	0	2	2	0	15	81	1	1	1	1	1	1	4	1	3	1	1	1	0	1	0	0	1	1	0	#NULL!	1	1	1	1	1	2	1	1	1	1	0
05405421201	0	0	0	0	5	0	2	0	2	1	2	0	1	2	0	1	11	79	1	0	1	1	0	0	5	1	1	0	0	0	0	0	0	0	0	0	1	#NULL!	1	1	1	0	0	2	0	0	0	0	0
32404531902	1	1	0	0	6	1	0	0	0	0	1	0	1	3	0	0	5	71	0	1	1	1	0	1	4	1	2	1	1	1	0	1	0	0	1	1	1	#NULL!	1	1	1	1	1	2	0	1	1	1	0
32113120602	1	1	1	1	5	0	0	0	0	0	0	0	2	3	0	2	7	66	0	1	1	0	0	0	4	1	1	0	0	0	0	1	1	1	0	1	0	#NULL!	1	1	0	0	0	2	0	0	0	0	0
33010221102	0	0	0	0	8	0	1	1	1	0	3	1	0	3	0	0	10	50	1	1	1	1	1	1	4	1	3	0	1	0	1	1	0	0	1	0	1	#NULL!	1	1	1	1	0	2	1	1	0	0	1
26605920601	1	1	0	0	6	1	0	0	1	0	1	0	1	3	0	0	6	65	0	1	1	0	0	1	5	1	2	1	1	0	1	0	1	0	0	0	0	#NULL!	1	1	1	0	0	2	1	1	1	0	1
06048113401	1	1	0	0	5	1	0	0	0	0	3	0	1	2	0	0	6	58	0	1	1	1	1	1	4	1	2	1	1	1	0	0	1	0	0	0	1	#NULL!	1	1	1	1	1	2	1	1	0	1	0
01023311702	1	0	0	0	7	1	3	3	0	3	3	1	1	2	2	0	18	54	1	1	1	1	1	1	5	2	#NULL!	0	0	0	0	0	0	0	0	0	0	#NULL!	1	0	0	0	0	2	1	0	0	0	0
26167622302	0	0	0	0	10	0	0	2	1	1	3	0	0	3	0	0	10	49	1	1	1	1	1	1	4	1	4	1	0	1	0	0	1	0	1	1	1	#NULL!	1	1	1	1	1	2	1	1	0	1	0
08967620601	1	0	0	0	6	1	1	0	1	1	1	1	2	1	1	1	10	65	1	1	1	1	1	1	4	2	#NULL!	0	0	0	0	0	0	0	0	0	0	#NULL!	1	1	1	1	1	2	1	0	0	0	0
24460413101	0	0	0	0	3	0	2	1	1	2	3	1	3	0	2	0	15	55	1	1	1	1	1	1	3	1	4	1	0	0	0	0	1	0	0	1	0	#NULL!	1	1	1	1	1	2	1	1	0	0	0
05660410201	0	1	0	0	6	0	0	3	1	3	0	0	2	2	1	0	12	69	1	0	1	1	1	1	4	1	1	0	0	0	0	0	1	1	1	0	1	#NULL!	1	0	0	0	0	2	0	0	0	0	0
32530611001	0	0	0	0	3	0	1	0	0	0	3	0	2	2	0	0	8	62	0	1	0	0	0	1	4	1	2	1	0	1	0	0	1	0	0	0	1	#NULL!	0	0	0	0	0	2	1	1	0	1	0
21242810201	0	1	1	0	3	0	0	0	0	0	3	1	3	2	0	0	9	73	0	1	1	1	1	1	5	1	3	1	1	0	0	0	0	0	0	1	0	#NULL!	1	1	1	1	1	2	1	1	1	0	0
21117622101	0	0	0	0	7	1	2	1	3	3	2	3	1	2	0	0	17	80	1	1	1	1	0	1	4	1	1	1	0	0	1	0	0	0	1	0	1	#NULL!	1	0	0	0	0	2	1	1	0	0	1
17553111001	0	1	0	0	7	0	1	0	0	0	3	0	0	3	0	0	7	69	0	1	1	1	0	1	4	1	4	1	0	0	1	0	1	1	1	0	1	#NULL!	1	1	1	1	1	2	1	1	0	0	1
06044012201	1	0	0	0	7	1	0	0	0	0	3	0	0	3	0	0	6	74	0	1	1	1	1	1	5	1	3	0	1	0	1	1	0	0	1	0	0	#NULL!	1	1	0	0	0	2	1	0	1	0	1
32634631502	1	0	0	1	4	1	0	0	0	0	0	0	3	3	0	0	6	56	0	1	1	1	1	1	4	1	4	1	0	0	1	1	0	0	0	0	0	#NULL!	1	1	1	1	0	2	0	0	0	0	0
28110431602	0	1	0	0	7	0	2	0	0	0	3	0	0	3	0	0	8	56	0	1	1	1	1	1	3	1	4	1	0	1	1	0	0	0	0	0	1	#NULL!	1	1	1	1	1	2	0	1	0	1	1
15047831201	1	0	0	0	5	0	1	3	1	1	2	0	3	0	0	2	13	79	1	1	1	0	1	0	4	1	4	0	0	0	0	1	0	0	0	0	0	#NULL!	1	0	0	0	0	2	1	0	0	0	0
05634611401	1	0	0	0	5	0	3	0	3	3	1	0	2	1	0	2	15	55	1	1	1	1	1	1	5	1	3	1	0	0	1	1	0	0	0	1	1	#NULL!	1	1	1	1	1	2	1	1	0	0	0
05745710902	0	0	0	0	6	0	1	0	2	1	0	0	1	1	0	0	6	65	0	0	1	1	0	0	4	2	#NULL!	0	0	0	0	0	0	0	0	0	0	#NULL!	0	0	0	0	0	2	0	0	0	0	0
10825930601	0	0	0	0	7	0	0	0	0	0	3	0	1	3	0	0	7	63	0	1	1	1	1	1	3	1	2	1	0	1	0	1	1	0	0	1	1	#NULL!	1	0	0	0	0	2	1	1	1	1	0
15047811301	1	0	0	0	7	1	1	3	0	0	3	0	1	3	0	0	11	62	1	1	1	1	1	1	3	1	3	1	1	0	0	0	0	1	0	0	0	#NULL!	1	1	1	1	1	2	1	1	1	0	0
26557611302	0	1	0	0	6	0	3	0	3	2	1	2	1	1	0	2	15	62	1	1	0	0	0	0	5	1	3	0	1	0	1	0	0	0	0	0	0	#NULL!	0	0	0	0	0	2	0	0	0	0	0
05865932001	0	0	0	0	5	0	3	2	2	2	3	0	3	0	3	0	18	55	1	1	1	1	1	1	4	1	3	1	0	1	0	1	1	0	1	1	0	#NULL!	1	0	0	0	0	2	0	0	0	1	0
26535911801	0	0	0	0	5	0	2	2	2	0	3	0	0	3	2	0	14	57	1	1	1	1	1	1	4	1	4	1	0	1	1	0	1	0	0	0	1	#NULL!	1	1	1	1	1	2	1	1	0	1	0
24460432302	0	0	0	0	6	0	2	2	2	2	1	0	1	1	0	0	11	51	1	1	1	1	0	1	4	1	3	1	1	0	0	0	0	0	1	0	0	#NULL!	1	0	0	0	0	2	0	0	0	0	0
21115431701	0	0	0	0	8	0	3	3	3	3	1	3	2	1	2	2	23	53	1	1	1	1	1	1	5	1	3	1	1	1	0	0	0	0	1	1	1	#NULL!	1	1	1	1	1	2	1	0	0	1	0
27495130101	0	1	0	0	5	0	3	1	2	3	3	0	1	2	3	0	18	65	1	1	1	1	1	1	4	1	3	1	1	0	1	0	0	1	0	0	0	#NULL!	1	0	0	0	0	2	0	1	1	0	1
06402821701	0	0	0	0	6	0	0	0	0	0	3	0	2	3	1	0	9	62	0	1	1	1	1	1	3	1	3	1	1	1	1	1	0	0	1	1	1	#NULL!	1	1	1	1	1	2	1	1	1	0	1
10825924302	0	1	0	0	7	1	3	0	3	2	2	0	0	1	0	0	11	65	1	1	0	1	0	1	4	1	4	1	0	0	0	1	0	0	0	0	0	#NULL!	1	1	1	1	1	2	1	1	0	0	0
32634611202	1	0	0	0	6	1	0	1	0	3	3	0	2	3	0	0	12	77	1	0	1	0	1	0	3	1	1	1	0	0	0	1	1	0	1	0	0	#NULL!	1	0	0	0	0	2	0	0	0	0	0
07823331401	1	1	0	0	7	1	0	2	1	0	2	0	1	3	1	0	10	74	1	1	1	1	1	1	4	2	#NULL!	0	0	0	0	0	0	0	0	0	0	#NULL!	1	1	1	1	1	2	1	0	0	0	0
32407831602	1	1	0	0	8	0	2	0	0	0	2	1	3	3	0	0	11	71	1	1	1	1	1	1	4	1	2	1	1	0	1	0	1	1	0	0	0	#NULL!	1	1	1	1	1	2	1	1	1	0	1
11115420801	1	1	0	0	8	0	0	0	0	0	3	0	0	3	0	0	6	75	0	1	1	1	1	1	4	1	1	1	1	1	1	0	0	1	0	1	1	#NULL!	1	1	1	1	1	2	1	1	1	1	1
29167621801	0	1	0	0	7	0	0	0	0	0	2	0	0	1	0	0	3	65	0	0	1	1	1	1	4	1	1	0	0	0	0	1	1	0	0	1	0	#NULL!	1	1	1	1	1	2	0	0	0	0	0
10820620101	0	0	0	0	5	0	1	1	0	0	3	1	1	2	0	0	9	65	0	1	1	1	1	1	4	1	4	1	0	0	1	1	0	0	0	1	0	#NULL!	1	1	1	1	1	2	1	0	0	1	0
29409910302	1	0	0	0	8	0	0	0	0	0	3	0	0	3	0	0	6	83	0	1	0	0	0	1	4	1	3	0	0	0	0	0	0	0	0	1	1	#NULL!	1	1	0	0	0	2	0	0	0	0	0
03467622201	1	0	1	1	9	1	1	1	1	2	2	1	1	3	0	0	12	72	1	1	1	0	1	1	5	1	4	1	0	0	1	1	0	0	0	0	0	#NULL!	1	1	1	1	0	2	1	0	0	0	0
05660431202	0	0	0	0	7	0	0	0	1	1	3	0	1	3	0	0	9	57	0	1	1	1	0	1	4	1	2	1	0	0	0	1	1	1	1	1	0	#NULL!	1	1	1	1	1	2	1	0	0	0	0
29409912002	1	0	0	0	7	0	1	1	1	1	3	0	1	2	0	0	10	58	1	1	1	1	1	1	4	2	#NULL!	0	0	0	0	0	0	0	0	0	0	#NULL!	1	0	0	0	0	2	1	0	0	0	0
11274421302	1	0	0	0	7	1	0	0	0	0	3	0	0	1	0	0	4	71	0	0	1	1	1	1	3	1	4	1	0	0	1	0	0	0	0	0	0	#NULL!	1	1	1	0	0	2	1	0	0	0	0
20740630601	0	0	1	1	8	0	1	2	0	3	3	0	0	3	0	0	12	66	1	0	1	1	1	1	5	1	4	1	0	1	0	0	1	1	0	0	1	#NULL!	1	0	0	0	0	2	0	0	0	0	0
29824510902	0	0	0	0	4	0	1	0	1	1	1	0	3	1	1	0	9	57	0	1	1	1	0	1	4	1	4	1	1	1	0	0	0	0	0	1	1	#NULL!	1	1	1	1	1	2	1	1	0	1	0
32555412002	1	1	0	0	7	1	0	0	0	0	3	0	0	3	0	0	6	63	0	1	1	1	1	1	2	1	3	1	1	0	0	0	1	0	1	1	0	#NULL!	1	1	1	0	0	1	1	1	0	0	0
17740231601	1	0	0	0	7	1	0	0	0	0	3	0	0	3	0	0	6	56	0	1	1	1	1	1	3	1	4	1	1	0	0	0	1	0	0	1	1	#NULL!	1	1	1	1	1	2	1	0	1	0	0
11600611502	0	0	#NULL!	#NULL!	6	0	2	2	0	2	3	0	0	2	0	0	11	67	1	0	1	1	1	1	4	1	4	1	1	0	0	1	0	0	1	1	0	#NULL!	1	1	0	0	0	2	0	1	1	1	0
19403710402	0	0	0	1	5	1	0	0	1	0	0	0	3	3	3	0	10	64	1	1	1	1	1	1	4	1	1	1	1	1	0	0	0	1	1	0	0	#NULL!	1	1	0	0	0	1	0	1	0	1	0
27040212602	0	0	0	0	8	0	0	0	0	1	3	1	0	3	0	0	8	53	0	1	1	1	1	1	3	1	2	1	1	0	0	0	0	1	1	0	0	#NULL!	1	1	1	1	1	2	1	1	1	0	0
21242833001	0	1	0	1	5	0	0	0	0	0	3	0	0	3	0	0	6	68	0	1	1	1	1	1	4	1	2	1	1	0	0	0	1	1	0	1	0	#NULL!	1	1	0	0	0	2	0	0	1	0	0
08967631902	0	0	1	0	8	0	3	0	2	0	1	0	0	2	0	0	8	55	0	1	1	1	1	1	4	1	4	1	0	1	1	1	1	1	0	0	1	#NULL!	1	0	0	0	0	2	1	1	1	1	0
07823332502	1	0	0	0	8	1	2	0	0	0	3	0	0	2	0	0	7	65	0	1	1	1	1	1	4	1	3	1	1	0	0	0	1	1	1	0	0	#NULL!	1	1	1	1	1	2	1	0	0	0	0
20530420901	1	0	0	0	8	1	0	0	0	0	3	0	0	3	0	0	6	67	0	1	1	1	1	1	2	#NULL!	#NULL!	0	0	0	0	0	0	0	0	0	0	#NULL!	1	1	1	1	1	2	1	0	0	0	0
29743912301	1	1	1	0	8	1	1	0	0	0	3	0	0	3	0	0	7	55	0	1	1	1	1	1	4	1	2	1	0	0	1	0	1	1	1	0	1	#NULL!	1	1	1	1	1	2	1	1	0	0	0
32635921802	1	1	0	0	5	1	1	3	3	0	1	0	0	2	0	0	10	72	1	1	1	1	1	1	4	1	1	1	1	0	0	0	0	0	1	0	0	#NULL!	1	1	1	1	1	2	1	0	0	0	0
07405731701	1	0	0	0	8	0	0	0	0	0	3	0	0	3	2	0	8	81	0	1	1	1	1	1	3	1	4	1	1	0	1	1	0	0	0	0	0	#NULL!	1	1	1	1	0	2	1	1	1	0	1
21115431101	0	1	0	0	6	0	0	0	0	1	3	0	0	3	0	0	7	64	0	1	1	1	1	1	2	1	4	1	1	0	1	1	0	0	1	1	0	#NULL!	1	1	1	1	1	2	1	1	1	0	0
32113111702	0	1	0	0	6	0	0	0	0	0	1	0	0	2	0	0	3	56	0	1	1	1	1	1	4	1	2	1	1	0	0	1	0	1	1	0	0	#NULL!	1	1	1	1	1	2	1	0	1	0	0
29743933201	0	0	0	0	4	0	1	1	1	1	1	0	3	3	0	0	11	74	1	1	1	0	0	1	5	1	1	1	0	0	0	1	0	1	0	1	0	#NULL!	1	1	0	0	0	2	0	0	0	0	0
06403311401	0	0	0	0	6	0	0	0	0	0	1	0	3	3	0	0	7	71	0	1	1	1	1	1	4	1	2	1	1	0	0	0	0	0	0	0	1	#NULL!	0	0	0	0	0	2	1	1	1	0	0
17740222501	0	1	0	0	7	0	2	2	1	2	3	0	0	3	0	0	13	64	1	1	1	1	0	1	4	1	1	0	0	0	1	1	1	1	0	0	0	#NULL!	0	0	0	0	0	2	0	0	0	0	1
32111631001	0	1	1	0	6	0	0	1	0	0	3	0	1	3	0	0	8	82	0	1	1	1	1	1	4	1	1	1	0	0	0	0	0	1	1	0	1	#NULL!	1	1	1	0	0	2	1	1	0	0	0
11460410202	0	1	0	0	9	0	1	0	2	1	2	0	1	2	0	0	9	72	0	0	1	1	1	1	3	1	1	1	0	0	0	1	1	1	0	0	0	#NULL!	1	1	1	1	0	2	1	1	0	0	0
15385911801	1	0	0	0	5	1	0	0	1	0	3	0	0	3	0	0	7	57	0	1	1	1	1	1	4	1	2	1	0	1	0	0	1	1	0	0	1	#NULL!	1	1	1	1	1	2	1	1	0	1	0
06048111701	1	1	1	0	6	1	2	1	1	2	0	0	0	1	0	0	7	66	0	0	1	0	1	1	5	1	3	0	1	0	1	0	0	0	0	0	0	#NULL!	0	0	0	0	0	2	1	0	0	0	0
07550420101	0	1	1	0	5	0	1	2	2	1	1	2	1	1	0	0	11	68	1	1	1	0	1	1	4	1	1	0	0	0	0	0	0	0	0	0	0	#NULL!	0	0	0	0	0	2	1	0	0	0	0
06048121702	1	1	1	0	7	1	1	1	2	0	1	1	0	1	1	0	8	73	0	1	1	1	1	1	4	1	1	1	1	0	1	0	1	0	0	0	0	#NULL!	1	1	1	1	1	2	1	1	1	0	1
17740220101	1	1	0	0	8	1	0	0	0	0	3	0	2	3	0	0	8	55	0	1	1	1	1	1	4	1	3	1	1	0	1	0	0	1	1	0	0	#NULL!	1	1	1	1	1	2	1	1	1	0	1
16600620701	0	0	1	0	4	0	0	1	3	2	0	0	3	2	0	0	11	67	1	1	1	1	0	1	5	1	4	1	1	0	0	0	0	1	0	0	0	#NULL!	1	1	1	1	1	2	1	1	0	0	0
07823332902	0	1	0	0	9	0	2	0	0	0	2	0	2	3	2	0	11	65	1	1	1	1	1	1	5	1	4	1	0	0	1	0	0	0	0	0	1	#NULL!	1	0	0	0	0	2	0	1	0	0	1
16115920902	1	1	1	0	6	0	0	0	3	3	1	0	1	1	0	1	10	64	1	1	1	1	0	1	5	1	2	1	1	0	0	1	0	0	0	0	0	#NULL!	1	1	1	1	0	2	1	1	1	0	0
10510222401	1	1	#NULL!	0	7	0	0	1	0	1	2	0	0	3	0	0	7	80	0	1	1	1	1	1	4	1	1	1	0	1	0	0	1	0	0	1	0	#NULL!	1	1	1	1	1	2	1	1	0	0	0
07823330701	0	0	0	0	8	0	2	2	2	1	1	0	0	0	0	3	11	67	1	0	1	1	0	1	3	1	2	0	0	0	0	0	1	1	0	0	0	#NULL!	1	1	1	0	0	2	0	0	0	0	0
29743932601	1	0	1	1	8	0	0	3	0	0	3	0	1	3	0	0	10	63	1	1	1	1	1	1	4	1	1	0	1	0	0	1	1	1	1	1	1	#NULL!	1	1	1	1	1	2	0	0	1	0	0
06044010801	1	0	0	0	5	1	2	3	2	3	2	3	3	0	3	2	23	63	1	1	1	1	1	1	4	1	1	0	1	0	0	0	0	1	0	1	1	#NULL!	1	0	0	0	0	2	1	1	1	0	0
05745710501	0	0	0	0	5	0	3	2	2	1	0	1	1	1	0	1	12	62	1	0	1	1	1	1	5	1	1	1	0	0	0	1	1	0	0	0	0	#NULL!	1	1	1	0	0	2	0	1	0	0	0
06460420202	1	1	0	0	8	1	3	0	0	0	0	0	0	0	0	0	3	66	0	1	1	1	1	1	4	1	2	1	0	0	1	0	1	0	1	1	0	#NULL!	1	0	0	0	0	2	1	1	0	0	1
33040420501	0	0	0	0	8	0	0	1	1	2	1	0	0	2	0	0	7	66	0	0	1	0	1	0	4	1	4	1	0	0	0	0	0	0	0	0	0	#NULL!	1	1	1	0	0	2	1	0	0	0	0
21115430102	1	0	1	0	6	1	0	0	0	0	3	0	0	3	0	0	6	64	0	1	1	1	1	1	4	1	4	1	0	0	0	1	0	1	1	1	1	#NULL!	1	1	1	1	1	2	1	1	0	0	0
16823110801	0	0	0	0	6	1	0	0	0	0	3	0	0	3	0	0	6	65	0	1	1	1	0	1	3	1	1	1	0	0	0	0	1	1	0	1	0	#NULL!	1	1	0	0	1	2	1	1	0	0	0
01464320601	1	0	0	0	8	0	1	0	0	0	3	0	0	3	0	0	7	64	0	1	1	1	1	1	4	1	2	1	1	0	0	0	1	1	1	0	0	#NULL!	1	1	0	0	0	2	0	1	0	0	0
29743920602	0	0	0	1	4.5	0	3	3	3	2	0	0	3	0	1	1	16	66	1	1	1	1	1	1	5	1	2	1	1	1	0	0	0	0	1	0	1	#NULL!	0	0	0	0	0	2	1	1	0	1	0
03047611301	0	0	0	0	7	0	0	1	0	0	3	0	1	3	0	0	8	58	0	1	1	1	1	1	4	1	1	1	1	0	0	1	0	0	1	1	1	#NULL!	1	1	1	1	1	2	1	0	1	0	0
17115911501	1	1	0	0	4	0	3	0	0	0	3	0	3	3	0	0	12	55	1	0	1	1	1	1	3	1	2	1	0	1	0	0	1	0	1	0	0	#NULL!	1	1	1	1	0	2	0	1	0	1	0
06403322302	1	0	1	1	5	1	0	0	0	0	3	0	2	3	0	0	8	66	0	1	1	1	1	1	4	1	3	1	1	0	0	0	0	0	1	0	0	#NULL!	1	1	0	0	0	2	1	1	1	0	0
29863112001	1	0	0	0	8	1	0	1	0	0	3	0	0	3	2	0	9	73	0	0	1	1	1	1	5	1	4	1	1	1	1	0	1	1	1	0	1	#NULL!	1	0	0	0	0	2	1	1	1	1	1
24467620901	1	0	0	0	7	0	0	0	0	0	2	1	3	3	0	0	9	60	0	1	1	1	1	1	4	1	3	0	0	0	1	1	0	0	1	0	0	#NULL!	1	1	1	1	1	2	1	0	0	0	1
07463131002	0	1	0	0	6	0	0	1	0	1	2	1	1	2	1	0	9	64	0	0	1	0	1	0	5	2	#NULL!	0	0	0	0	0	0	0	0	0	0	#NULL!	1	0	0	0	0	2	0	0	0	0	0
19403720801	0	0	0	0	7	0	1	2	2	0	3	0	0	3	0	0	11	60	1	1	1	0	1	1	4	1	4	1	0	0	0	1	1	0	1	0	0	#NULL!	1	0	1	1	0	2	1	1	1	0	0
21115422801	1	0	0	0	4	1	0	0	0	1	3	0	2	3	0	0	9	78	0	1	1	1	1	1	4	1	1	1	0	1	0	1	1	1	0	0	0	#NULL!	1	1	1	1	1	2	1	0	0	1	0
29167632401	0	0	0	0	8	1	1	1	1	0	3	0	0	3	2	0	11	73	1	1	1	1	1	1	4	1	4	1	1	0	0	0	0	1	1	1	1	#NULL!	1	1	1	1	1	2	1	1	1	0	0
29863132801	0	0	0	0	8	0	0	1	0	0	2	0	0	2	0	0	5	71	0	1	1	0	1	1	4	1	3	1	1	0	0	0	1	0	0	1	0	#NULL!	0	0	0	0	0	2	0	0	0	0	0
11748912602	1	0	0	0	8	1	0	0	0	0	3	0	0	3	0	0	6	68	0	1	1	1	1	1	4	1	1	1	1	0	0	1	1	0	0	1	0	#NULL!	1	1	1	1	1	2	0	1	1	0	0
32555430801	0	0	0	0	8	0	0	0	0	0	0	2	0	2	1	0	5	83	0	1	1	0	1	1	4	1	4	1	0	0	0	0	0	0	0	0	0	#NULL!	1	0	0	0	0	2	1	1	0	0	0
05660421502	0	1	0	0	9	0	3	1	2	2	2	0	0	3	2	0	15	54	1	0	0	0	0	0	4	1	2	1	0	0	0	1	1	0	0	0	0	#NULL!	1	0	0	0	0	2	0	0	0	0	0
29633122602	0	1	0	0	4	0	0	0	0	1	0	0	3	2	0	0	6	72	0	0	1	1	1	1	4	1	3	1	1	0	0	1	1	0	0	1	0	#NULL!	1	1	1	1	1	2	0	1	1	0	0
29863121802	0	0	0	0	7	1	3	2	1	0	0	2	0	2	2	2	14	63	1	1	1	1	0	1	5	1	3	1	0	0	0	1	0	0	1	1	0	#NULL!	1	0	0	0	0	2	0	1	0	0	0
21115411702	0	0	0	0	8	1	0	0	0	0	3	0	0	3	0	0	6	70	0	1	1	0	1	1	3	1	1	1	1	0	0	0	1	0	0	1	0	#NULL!	1	1	1	1	1	2	1	1	1	0	0
01403111702	1	1	0	0	9	0	1	0	0	0	2	0	0	3	0	0	6	61	0	0	0	1	1	1	5	1	1	1	0	0	0	0	0	0	0	0	0	#NULL!	0	0	0	0	0	2	0	0	0	0	0
29633132101	1	1	1	0	4	1	0	2	1	3	1	0	1	0	0	0	8	81	0	1	1	1	0	1	5	1	2	1	0	0	0	0	1	1	0	0	1	#NULL!	1	0	0	0	0	1	0	0	0	0	0
14401610402	1	1	1	0	6	1	0	0	0	0	3	0	3	3	0	0	9	63	0	1	1	0	0	1	5	1	2	1	1	1	1	0	1	0	0	1	1	#NULL!	1	1	1	1	1	2	1	1	1	1	0
05634630602	1	0	0	0	6	1	1	1	1	1	2	1	3	3	1	0	14	54	1	1	1	0	1	1	4	1	4	1	1	0	0	1	1	0	1	0	1	#NULL!	1	1	1	1	0	2	1	1	1	0	0
26860611901	0	1	1	1	7	0	0	0	0	3	0	0	0	0	0	0	3	82	0	0	1	1	0	1	5	1	2	1	1	1	0	0	0	1	0	0	0	#NULL!	0	0	0	0	0	2	0	1	1	1	0
03047612301	1	1	0	0	5	1	1	1	1	2	1	1	3	2	1	0	13	78	1	1	1	1	1	1	5	1	1	0	0	0	0	1	0	0	0	0	0	#NULL!	1	1	0	0	0	2	1	0	0	0	0
06403320801	0	0	0	0	7	0	0	1	1	0	3	0	0	3	0	0	8	57	0	1	1	1	0	1	4	1	4	1	0	1	0	0	0	0	0	1	1	#NULL!	1	1	1	0	0	2	1	1	0	1	0
32555420201	1	0	0	0	8	1	0	0	0	0	3	0	0	2	0	0	5	55	0	1	1	1	0	1	3	1	4	1	0	1	1	1	1	1	0	0	0	#NULL!	1	1	1	1	1	2	1	0	0	1	0
01045132101	1	0	0	0	6	0	2	0	1	2	2	2	0	2	2	0	13	55	1	1	1	1	1	1	4	1	1	0	1	1	1	1	1	0	0	0	1	#NULL!	1	0	0	0	0	2	1	0	0	1	1
05424930701	0	0	0	0	10	0	0	1	0	0	3	0	0	3	0	0	7	65	0	1	0	0	0	1	5	1	1	1	0	0	0	1	1	1	1	0	0	#NULL!	1	0	0	0	0	2	0	1	0	0	1
21115421302	1	0	0	0	8	0	0	0	0	0	3	0	0	3	0	0	6	76	0	1	1	1	1	1	4	1	1	1	0	0	0	1	1	0	0	0	1	#NULL!	1	0	0	0	0	2	0	0	0	0	0
24460411601	0	1	1	0	7	0	3	3	2	2	1	0	3	1	0	0	15	89	1	0	0	0	1	0	4	1	1	0	0	0	0	0	0	0	0	0	1	#NULL!	1	1	0	0	0	2	0	0	0	0	0
29743911402	0	1	0	1	7	0	2	1	1	0	3	0	0	3	0	0	10	73	1	1	1	0	1	1	4	1	4	1	1	1	1	0	0	0	0	1	0	#NULL!	1	0	0	0	0	2	0	1	1	1	0
05865930601	1	1	0	0	6	0	0	0	1	0	0	0	0	1	0	0	2	55	0	0	0	0	1	1	5	1	2	1	1	1	0	0	0	0	1	0	0	#NULL!	1	1	1	1	0	2	0	1	1	1	0
32468132502	0	0	0	0	7	0	0	0	0	0	3	0	0	3	0	0	6	69	0	1	1	1	1	1	3	1	3	0	0	0	0	0	1	0	0	1	1	#NULL!	1	1	1	1	1	2	1	0	0	0	0
29402832202	0	1	0	0	5	0	1	0	1	0	0	0	3	2	0	0	7	82	0	1	1	1	1	1	5	1	4	1	0	0	1	1	0	0	1	0	0	#NULL!	1	0	0	0	0	2	1	1	0	0	1
32634630901	1	1	0	0	7	0	0	0	0	0	1	0	0	1	0	0	2	65	0	1	1	1	1	1	4	1	3	1	1	0	1	0	0	0	0	1	0	#NULL!	1	1	1	1	1	2	1	0	1	0	1
29633131801	1	1	0	0	6	0	0	0	0	0	2	0	0	3	0	0	5	56	0	1	1	1	0	1	4	1	2	1	1	1	0	0	1	1	0	0	0	#NULL!	1	1	1	1	1	2	1	1	1	1	0
11460420201	0	1	0	0	9	0	0	0	0	0	3	0	0	0	0	0	3	80	0	0	0	0	1	1	3	1	1	0	1	0	1	1	1	1	1	1	1	#NULL!	1	0	0	0	0	2	0	0	0	0	0
29743910401	1	0	1	0	8	1	1	1	0	0	2	0	0	3	0	0	7	64	0	1	1	1	1	1	4	1	3	1	1	0	1	1	1	0	0	1	1	#NULL!	1	0	0	0	0	2	1	1	1	0	1
06554631302	0	1	0	0	7	0	0	3	3	1	3	0	0	3	0	0	13	57	1	1	1	1	1	1	5	1	4	1	1	1	1	1	0	0	0	0	0	#NULL!	1	0	0	0	0	2	1	1	1	1	1
16823122301	0	1	0	0	6	0	0	0	0	0	0	0	0	3	0	0	3	65	0	0	0	1	1	1	5	1	4	1	0	0	1	0	0	1	0	0	1	#NULL!	0	0	0	0	0	2	0	1	0	0	1
06048132402	1	1	0	0	5	1	1	0	2	2	3	0	3	3	0	0	14	70	1	1	1	1	0	1	4	1	3	1	1	0	1	1	0	0	0	1	1	#NULL!	1	1	0	0	0	2	1	1	1	0	1
16600622102	1	1	0	0	6	1	0	0	0	0	2	0	2	3	0	0	7	71	0	0	1	1	1	1	4	1	3	0	0	0	1	0	0	0	1	0	1	#NULL!	1	0	0	0	0	2	1	0	0	0	1
12249010901	1	0	#NULL!	0	4	0	2	2	2	3	2	0	2	3	0	0	16	88	1	1	1	0	0	1	5	1	3	1	1	0	0	1	0	0	0	0	1	#NULL!	1	1	1	0	1	2	0	1	0	0	0
29245820901	1	1	0	0	7	1	0	1	1	0	3	0	0	3	0	0	8	54	0	1	1	0	0	0	4	1	1	0	1	0	0	1	0	1	1	0	0	#NULL!	1	1	1	1	1	2	1	0	0	0	0
15823131002	0	0	0	0	6	0	0	0	0	0	3	0	3	3	0	0	9	51	0	1	1	1	1	1	4	1	4	1	1	0	0	1	0	1	1	1	0	#NULL!	1	1	1	1	1	2	1	1	1	0	0
28825111402	0	1	1	1	3	0	3	0	3	3	0	0	3	0	3	0	15	63	1	1	1	0	1	1	5	1	3	1	1	0	0	0	0	0	0	0	1	#NULL!	1	1	0	0	0	2	1	1	1	0	0
09400421801	0	1	1	0	5	0	3	3	3	2	3	0	2	2	0	0	18	76	1	1	1	1	1	1	5	1	4	1	0	1	0	1	0	1	0	1	0	#NULL!	1	0	0	0	0	2	1	0	0	0	1
32014620202	1	1	0	0	8	0	1	1	1	1	3	0	0	3	0	0	10	57	1	1	1	1	1	1	3	1	2	1	0	1	1	0	1	0	1	0	1	#NULL!	1	1	1	1	1	2	1	1	0	1	1
10510210101	1	1	0	0	8	0	0	0	0	0	3	0	0	3	0	0	6	66	0	1	1	1	1	1	4	1	4	0	0	0	0	1	0	0	1	1	1	#NULL!	1	1	1	1	1	2	1	0	0	0	0
27040230301	0	0	0	0	3	0	3	0	2	2	3	0	2	2	1	0	15	62	1	1	1	1	0	1	4	1	2	1	0	0	0	0	0	0	0	1	1	#NULL!	1	1	1	1	1	2	1	1	0	1	0
32530632501	1	0	0	0	3	0	0	3	0	3	1	2	2	3	1	1	16	83	1	0	0	0	1	1	5	1	2	0	0	0	0	0	0	0	0	0	0	#NULL!	0	0	0	0	0	2	0	0	0	0	0
34776310702	1	0	0	0	5	1	0	0	0	2	2	0	2	3	0	2	11	71	1	1	1	1	1	1	4	1	1	1	1	0	0	0	1	0	0	1	0	#NULL!	1	0	0	0	0	2	1	0	0	0	0
20402820601	1	0	0	0	6	1	0	0	1	1	2	0	0	2	0	0	6	75	0	1	1	1	1	1	4	1	3	0	1	0	1	0	0	1	0	0	0	#NULL!	1	1	1	1	1	2	1	1	1	0	1
29608110502	0	1	0	0	8	0	1	1	0	0	3	0	1	1	3	1	11	61	1	0	1	1	1	1	5	1	2	1	1	0	0	1	0	0	0	0	0	#NULL!	1	0	0	0	0	2	0	0	1	0	0
24467620101	0	1	0	0	6	0	0	0	0	0	3	0	0	0	0	0	3	79	0	1	1	1	1	1	4	1	1	1	0	1	0	0	0	0	0	0	0	#NULL!	1	1	1	1	1	2	1	1	0	0	0
29824521202	1	1	0	0	6	1	0	0	1	0	1	0	0	3	0	0	5	81	0	1	1	1	1	1	4	1	1	1	1	1	0	0	1	0	1	1	1	#NULL!	1	1	1	1	1	1	1	1	0	1	0
04674621801	0	0	0	0	8	0	1	0	2	1	3	0	0	3	0	0	10	58	1	1	1	1	1	1	5	1	2	1	1	0	0	0	1	0	1	0	0	#NULL!	1	0	0	0	0	2	1	1	1	0	1
20740611501	1	0	0	0	9	1	0	0	1	0	3	0	0	3	0	0	7	66	0	1	1	1	1	1	3	1	1	1	0	0	1	0	1	1	0	1	0	#NULL!	1	1	1	0	0	2	1	1	0	0	1
06048112602	1	0	0	1	7	1	0	0	0	0	3	0	0	2	0	0	5	62	0	0	0	0	1	1	4	1	3	1	1	0	1	0	0	0	0	1	1	#NULL!	1	1	1	1	1	2	1	1	1	1	0
20742812702	1	1	0	0	9	0	0	0	0	1	2	0	0	3	0	0	6	81	0	0	1	1	1	1	4	1	1	1	1	0	0	0	0	1	1	0	1	#NULL!	1	1	1	1	1	2	1	1	1	0	1
19403711701	0	0	0	0	8	0	0	2	3	2	2	1	2	3	0	0	15	57	1	1	1	0	1	1	4	1	1	0	1	1	0	1	1	0	1	0	0	#NULL!	1	1	1	1	1	2	1	0	1	0	0
29245821902	0	1	#NULL!	1	8	0	0	0	0	0	3	0	3	2	0	0	8	68	0	1	1	1	1	1	4	1	4	0	1	0	0	0	1	1	0	0	0	#NULL!	1	1	1	1	1	2	0	0	1	0	0
29402830302	0	0	0	0	5	0	1	1	1	0	2	0	1	2	0	0	8	60	0	1	1	1	1	1	2	1	3	1	0	0	0	0	0	0	1	0	1	#NULL!	1	1	1	1	1	2	1	0	0	0	0
17464331101	1	0	0	0	5	1	3	2	3	2	3	0	2	1	0	1	17	54	1	1	1	0	1	1	5	1	1	0	0	0	0	0	0	0	0	0	0	11	1	1	1	1	0	2	0	0	0	0	0
29633132401	1	1	0	0	7	1	1	0	0	0	3	0	0	3	0	0	7	72	0	1	1	1	1	1	4	1	1	1	1	0	0	0	0	0	1	1	1	#NULL!	1	1	0	0	0	2	1	1	0	0	1
16243121201	0	0	0	0	12	0	0	0	0	0	3	0	0	3	0	0	6	63	0	1	1	0	1	1	5	1	4	1	1	0	0	1	1	0	0	1	1	#NULL!	1	0	0	0	0	2	1	1	1	0	0
29409911901	0	0	0	0	7	0	0	0	0	0	3	0	0	3	0	0	6	63	0	1	0	0	0	1	4	1	3	0	0	0	0	0	0	1	1	1	1	#NULL!	0	0	0	0	0	2	1	0	0	0	0
17740230402	0	0	0	0	8	1	0	2	2	0	3	0	0	3	0	0	10	75	1	1	1	1	1	1	5	1	2	1	0	1	0	0	1	1	1	0	1	#NULL!	1	1	0	0	0	2	0	1	0	1	0
06044022101	0	0	0	0	8	0	2	2	0	0	3	0	0	3	0	0	10	63	1	1	0	0	0	1	5	1	1	0	0	0	1	0	0	1	0	0	0	#NULL!	1	0	0	0	0	2	0	0	0	0	0
11827631201	0	0	0	0	5	0	0	0	0	0	0	0	0	0	0	0	0	68	0	0	1	1	1	1	5	1	1	1	0	0	1	1	0	0	0	0	0	#NULL!	0	0	0	0	0	2	1	1	0	0	1
14115410902	0	0	0	0	5	0	0	0	0	0	3	0	2	3	0	0	8	68	0	0	1	1	1	1	2	1	1	1	1	1	1	1	1	1	1	1	1	#NULL!	1	0	0	0	0	1	0	1	1	1	1
26535920401	0	0	0	0	7	0	3	2	3	1	0	0	3	0	2	2	16	54	1	0	0	0	0	1	3	1	1	1	1	1	1	1	1	1	1	1	0	#NULL!	1	1	0	0	0	2	1	0	1	1	1
21115422701	0	1	0	0	8	0	0	1	1	0	3	0	1	1	1	0	8	60	0	0	1	1	1	1	4	1	4	1	0	0	1	1	0	0	0	1	0	#NULL!	1	0	0	0	0	2	1	0	0	0	1
05605911902	0	0	0	0	4	0	0	0	0	0	2	0	1	3	0	0	6	56	0	1	1	1	0	1	2	1	2	1	1	0	0	1	0	1	0	0	0	#NULL!	1	1	1	1	1	2	1	1	1	0	0
32113131602	0	1	0	0	4	0	3	3	3	3	3	3	3	0	3	3	27	54	1	1	1	1	0	1	5	1	3	1	0	0	0	0	1	0	0	0	1	#NULL!	0	0	0	0	0	2	1	1	0	0	1
32530632601	0	0	0	0	8	0	0	1	1	0	3	0	0	2	0	0	7	63	0	1	1	1	1	1	5	1	3	1	1	1	0	0	0	1	1	1	1	#NULL!	1	1	1	1	1	2	1	1	1	1	1
26860632002	1	1	0	0	8	1	0	0	0	0	0	0	0	0	0	0	0	55	0	1	1	1	1	1	4	1	2	1	0	0	1	0	1	1	1	1	0	#NULL!	1	1	1	1	1	2	1	1	0	0	1
08967621101	1	0	0	0	7	1	0	0	0	0	3	0	0	2	0	0	5	60	0	1	1	1	1	1	4	1	4	1	0	1	0	1	1	0	0	0	1	#NULL!	1	1	1	1	1	2	1	1	0	1	0
11274412601	1	1	0	0	8	0	1	2	0	0	2	2	0	2	0	0	9	83	0	1	1	1	1	1	4	1	1	1	1	1	0	0	1	0	0	0	0	#NULL!	1	1	1	1	1	2	1	1	1	1	0
16243122002	1	0	0	0	5	1	0	0	0	0	3	0	0	3	0	0	6	57	0	1	1	1	1	1	3	1	3	1	1	1	1	0	0	1	1	1	0	#NULL!	1	1	1	1	1	2	1	1	1	0	0
03110611402	1	0	0	0	5	0	0	0	0	1	0	0	0	3	0	0	4	73	0	1	0	0	1	1	3	1	1	1	1	0	1	0	1	1	0	0	0	#NULL!	1	1	1	1	1	2	1	1	1	0	0
12249030601	0	1	0	0	4	0	0	0	0	0	3	0	2	3	0	0	8	69	0	1	1	1	1	1	4	1	1	1	1	0	0	1	1	1	1	1	0	#NULL!	1	1	0	0	0	2	1	1	1	1	1
27555921701	0	0	0	0	7	0	2	2	0	0	2	0	3	3	0	1	13	73	1	1	1	1	1	1	4	1	4	1	0	1	0	1	0	0	0	0	1	#NULL!	1	1	0	0	0	2	1	1	0	0	1
32165930401	0	1	1	0	8	0	0	0	0	0	2	0	0	2	0	0	4	61	0	0	1	1	0	1	4	1	4	1	1	0	1	1	0	0	0	0	0	#NULL!	1	1	0	0	0	2	1	0	0	0	0
32113122102	0	1	1	0	9	0	0	0	1	1	1	0	0	2	0	0	5	66	0	0	1	0	1	1	5	1	2	1	0	0	0	0	1	0	1	0	1	#NULL!	1	1	0	0	0	2	1	0	0	0	0
05634620202	0	0	0	1	6	0	3	3	3	3	1	3	0	1	2	3	22	78	1	1	0	0	0	1	5	1	1	0	0	0	0	0	1	1	0	0	0	#NULL!	1	1	0	0	0	2	0	0	0	0	0
11748911401	0	0	0	0	6	0	2	0	0	2	2	0	0	1	0	0	7	73	0	0	1	1	1	1	4	1	4	1	0	0	1	1	1	0	0	0	0	#NULL!	1	0	0	0	0	2	0	1	0	0	1
29402820402	1	0	0	0	6	1	0	0	0	0	0	0	0	2	0	0	2	61	0	1	1	1	1	1	3	1	3	1	1	0	1	0	0	0	1	0	0	#NULL!	1	1	1	1	1	2	1	1	1	0	1
29533120301	0	0	0	1	9	0	1	0	0	0	0	0	2	2	0	0	5	65	0	1	1	1	1	1	5	1	2	1	0	0	0	0	0	0	0	0	0	#NULL!	1	0	0	0	0	2	0	1	0	0	0
10825911202	1	0	0	0	7	1	2	0	0	1	1	1	0	3	0	1	9	52	0	1	1	1	1	1	4	1	3	0	1	0	1	0	0	0	0	0	0	#NULL!	1	0	0	0	1	2	0	0	1	0	1
29167621502	0	0	0	0	9	1	0	0	0	0	3	0	0	3	0	0	6	59	0	1	1	1	1	1	5	1	1	0	1	0	1	1	0	1	1	1	1	#NULL!	1	0	0	0	0	2	0	0	0	0	1
06403332102	0	0	0	0	8	0	0	0	0	0	0	0	0	3	0	0	3	64	0	1	1	1	1	1	5	1	4	1	1	0	0	0	1	0	0	0	1	#NULL!	0	0	0	0	0	2	1	1	1	0	0
06048112501	0	0	0	0	7	0	1	1	1	0	1	0	0	1	0	0	5	64	0	1	1	1	0	1	4	1	2	1	1	0	0	0	1	0	1	0	0	#NULL!	1	1	1	1	1	2	1	1	1	0	0
21242830201	0	0	1	0	8	1	3	0	3	3	0	1	1	0	3	1	15	74	1	0	1	0	1	1	5	1	3	1	0	0	1	0	0	0	0	0	0	#NULL!	0	0	0	0	0	2	0	0	0	0	0
32165921002	1	0	0	0	6	0	0	0	0	0	2	0	0	1	0	0	3	76	0	1	1	0	1	0	4	1	4	1	1	0	1	1	0	0	1	0	0	#NULL!	1	1	1	1	1	2	1	1	1	0	1
32111621502	0	0	0	0	9	0	0	0	0	0	3	0	0	3	0	0	6	82	0	1	1	1	1	1	4	1	3	1	0	0	1	1	0	1	0	0	0	#NULL!	1	1	1	1	1	2	1	1	0	0	1
08967611201	0	0	0	0	8	0	0	0	0	0	3	0	0	3	0	0	6	55	0	1	1	1	1	1	3	#NULL!	3	0	0	0	0	0	0	0	0	0	0	#NULL!	1	1	1	1	1	2	1	0	0	0	0
29245810902	1	0	0	0	9	1	0	3	0	2	3	0	0	3	0	0	11	65	1	1	1	1	1	1	4	1	3	1	1	0	1	1	0	1	0	0	1	#NULL!	1	1	1	1	1	2	1	1	1	0	1
34523330101	0	1	0	0	8	0	1	1	1	3	3	0	0	2	1	2	14	55	1	1	1	1	1	1	3	1	4	1	0	1	0	1	0	0	0	0	1	#NULL!	1	0	0	0	0	2	0	1	0	1	0
05605910801	0	0	0	0	3	0	3	0	1	0	3	0	3	2	1	0	13	59	1	1	1	1	0	1	5	2	#NULL!	0	0	0	0	0	0	0	0	0	0	#NULL!	1	1	0	0	0	2	1	0	0	0	0
15827831601	1	0	0	0	3	1	0	1	1	0	2	0	1	2	2	0	9	56	0	1	1	0	1	1	4	1	3	1	1	0	1	1	0	0	0	0	0	#NULL!	1	1	1	0	1	2	1	1	1	0	0
15567611602	0	1	0	0	5	0	3	0	3	0	3	0	3	0	0	0	12	58	1	1	1	1	1	1	4	1	4	1	0	0	1	1	1	1	0	0	1	#NULL!	1	1	0	0	0	2	1	1	0	1	1
29824523101	0	0	0	0	6	0	1	1	1	1	3	2	1	1	0	0	11	63	1	1	1	1	1	1	2	1	3	1	0	1	1	0	0	0	0	0	0	#NULL!	1	1	1	1	1	2	1	1	0	1	1
29633110102	0	0	0	0	7	0	0	1	0	0	3	0	0	3	0	0	7	56	0	1	1	1	1	1	3	1	1	1	0	0	1	1	0	0	1	1	0	#NULL!	1	1	1	1	1	2	1	1	0	0	1
01405130702	0	1	0	0	8	0	1	2	1	2	3	0	0	3	0	0	12	58	1	1	1	1	1	1	5	1	4	1	0	0	1	0	0	1	1	0	0	#NULL!	1	1	1	1	1	2	1	1	0	0	0
17464313201	1	0	0	0	4.5	1	0	3	0	3	0	0	0	3	0	3	12	56	1	0	1	1	0	1	3	1	4	1	0	0	0	0	0	0	1	0	0	#NULL!	1	1	0	0	0	2	1	1	0	0	0
11827620302	0	1	1	1	7	0	0	0	0	0	2	0	0	0	0	0	2	52	0	1	1	1	1	1	4	2	#NULL!	0	0	0	0	0	0	0	0	0	0	#NULL!	1	1	1	0	0	2	1	0	0	0	0
06044010501	0	0	1	1	10	0	0	2	2	3	0	0	2	3	0	0	12	64	1	0	1	1	1	0	4	1	3	1	0	0	1	1	0	0	0	1	0	#NULL!	1	1	0	0	0	2	1	1	0	0	1
05865910702	0	0	0	0	5	0	0	0	0	0	2	0	0	2	0	0	4	71	0	1	1	1	1	1	4	1	4	1	0	1	0	1	0	1	1	1	1	#NULL!	1	1	1	1	1	2	0	1	0	1	0
05405430701	0	0	0	0	6	0	2	0	2	0	3	0	0	0	2	3	12	58	1	1	1	1	1	1	3	1	3	1	1	0	1	1	0	1	0	1	0	#NULL!	1	1	0	0	0	2	1	1	1	0	0
01403121402	1	0	0	0	8	1	2	2	2	1	1	0	0	1	2	0	11	63	1	1	1	0	0	0	3	1	1	1	0	0	1	0	1	1	1	0	1	#NULL!	0	0	0	0	0	2	1	1	0	0	1
33605912702	0	1	0	0	5	0	2	3	2	3	0	3	2	2	1	2	20	55	1	1	1	1	0	1	5	1	3	1	1	0	1	0	0	0	0	0	0	#NULL!	1	1	1	1	0	2	1	1	1	0	1
32165920502	1	0	0	0	7	1	0	3	0	0	1	0	0	0	0	0	4	66	0	0	0	0	1	1	5	1	2	1	0	1	0	0	0	0	1	0	0	#NULL!	1	1	1	1	1	2	1	1	0	1	0
32404530401	1	0	0	0	10	1	2	0	1	0	2	1	1	2	0	1	10	56	1	1	1	1	1	1	3	1	3	0	0	1	0	1	1	0	1	1	1	#NULL!	1	1	1	1	1	2	1	0	1	1	0
05745722401	0	0	0	0	7	0	1	0	0	0	3	0	0	3	0	0	7	75	0	0	1	0	0	0	4	1	3	0	1	0	1	1	0	0	0	0	1	#NULL!	0	0	0	0	0	2	0	0	0	0	0
29167631702	0	0	0	0	6	1	0	0	0	0	3	0	0	3	0	0	6	57	0	1	1	0	0	1	4	1	2	1	0	1	0	0	0	0	0	1	0	#NULL!	1	1	1	1	1	2	1	0	0	0	0
29824531502	1	0	0	0	5	1	0	0	0	0	3	0	0	2	0	0	5	56	0	1	1	1	1	1	4	1	2	1	1	1	0	1	1	0	1	1	1	#NULL!	1	1	1	1	1	2	1	1	1	1	0
32634621902	1	0	0	0	11	1	0	0	0	0	0	0	0	3	0	0	3	66	0	0	1	1	1	1	4	1	1	1	1	0	0	0	1	0	0	0	0	#NULL!	1	0	0	0	0	2	1	1	0	0	0
11274432202	0	0	0	0	6	0	0	1	0	0	3	0	0	3	0	0	7	74	0	1	1	1	1	1	4	1	2	1	1	0	0	0	0	0	0	0	1	#NULL!	1	0	0	0	0	2	1	0	0	0	0
29409910402	1	1	0	0	7	0	0	0	0	0	3	0	0	3	0	0	6	73	0	1	1	1	1	1	2	1	1	1	0	1	0	0	1	0	1	1	0	#NULL!	1	1	1	1	1	2	1	1	1	1	0
01405121402	0	0	0	0	8	0	0	0	0	0	1	0	0	3	0	0	4	60	0	1	1	1	1	1	4	1	1	1	1	1	0	0	0	1	1	0	0	#NULL!	1	1	1	0	0	2	1	1	1	1	0
17740212402	1	1	0	0	7	1	2	0	2	2	3	0	0	3	0	0	12	71	1	1	1	1	1	1	4	1	3	1	1	0	0	1	0	0	1	1	0	#NULL!	1	1	1	1	1	2	1	1	1	0	0
06048122102	0	0	0	0	8	0	0	0	0	0	0	0	0	2	0	0	2	54	0	1	1	1	1	1	4	1	3	1	0	0	1	0	0	1	1	0	0	#NULL!	1	1	0	0	0	2	0	1	0	0	1
11274431802	0	0	0	0	6	0	3	3	3	3	0	3	2	1	3	3	24	70	1	0	1	1	0	1	4	1	1	0	0	0	0	0	1	0	0	1	1	#NULL!	1	0	0	0	1	2	0	0	0	0	0
32530611101	1	1	0	0	5	1	0	0	0	0	1	0	1	1	0	0	3	66	0	1	1	1	0	1	4	1	2	0	0	0	0	0	1	1	1	1	0	#NULL!	1	0	0	0	0	2	1	1	1	0	0
08967632001	1	1	1	0	8	0	1	0	2	2	1	2	0	3	0	0	11	82	1	1	1	1	1	1	4	1	4	1	1	0	0	1	0	1	1	0	0	#NULL!	1	0	0	0	0	2	1	1	1	0	0
27180610602	0	0	0	0	7	0	1	1	1	1	1	1	1	1	1	1	10	64	1	1	1	1	0	1	5	1	3	1	0	0	1	1	0	0	0	0	1	#NULL!	1	1	1	1	1	2	0	1	0	0	1
20490610801	0	1	0	0	8	0	0	0	0	0	3	0	0	3	0	0	6	97	0	0	1	1	1	1	3	1	1	1	0	0	0	1	0	0	0	0	0	#NULL!	1	1	0	0	0	2	0	1	0	0	0
33463130602	0	0	0	1	6	0	1	1	0	0	3	1	2	0	3	2	13	56	1	1	1	0	1	1	4	1	2	1	1	1	0	0	1	1	0	1	0	#NULL!	1	1	1	1	1	2	1	1	1	1	0
03047611801	0	0	0	#NULL!	6	0	2	2	1	1	2	1	2	2	3	2	18	66	1	1	1	1	1	1	5	1	2	0	1	0	1	1	0	1	1	0	0	#NULL!	1	0	0	0	0	2	1	0	1	0	0
32113121501	1	1	1	0	6	0	2	0	2	0	3	1	1	2	0	0	11	66	1	1	1	1	1	1	4	1	4	1	0	0	1	0	0	0	1	0	0	#NULL!	1	1	0	0	0	2	1	1	0	0	1
19403720902	1	0	0	0	6.5	1	0	0	2	0	3	0	0	3	3	0	11	67	1	1	1	1	1	1	5	1	3	1	1	0	1	0	0	0	1	0	1	#NULL!	1	1	1	1	0	2	1	1	1	0	1
32014621401	0	0	0	0	8	0	2	0	0	2	3	2	0	3	0	0	12	56	1	1	1	0	1	1	4	1	4	0	0	1	0	1	0	0	1	1	1	#NULL!	1	1	1	1	1	2	1	0	0	1	0
24405630101	1	1	0	0	7	1	0	0	0	0	3	0	0	3	0	0	6	57	0	1	1	1	0	1	3	1	2	1	0	0	0	0	1	0	0	0	1	#NULL!	1	1	1	0	0	2	1	1	0	0	0
26630632301	1	0	0	0	8	0	0	0	0	0	3	0	0	3	0	0	6	76	0	1	1	0	0	0	5	1	3	0	0	0	1	0	0	1	0	1	1	#NULL!	1	1	1	1	1	2	1	0	0	0	1
07463110102	0	1	0	0	8	0	0	0	0	0	0	0	0	0	0	0	0	78	0	1	0	0	0	0	4	1	3	1	1	0	0	1	1	0	0	1	1	#NULL!	1	1	1	0	1	2	0	1	1	0	0
17553132401	1	0	0	0	6	0	0	0	0	0	0	0	0	0	0	0	0	82	0	1	1	1	1	1	4	1	4	1	1	1	1	0	0	0	1	0	1	#NULL!	1	1	1	1	1	2	1	1	1	1	1
26535910602	1	1	1	1	9	0	0	0	2	3	0	2	0	2	0	0	9	66	0	1	1	1	1	1	4	1	2	1	1	1	1	1	1	1	0	0	0	#NULL!	1	1	1	1	1	2	1	1	1	1	1
05660432402	1	0	0	0	8	1	0	0	1	0	1	0	0	3	0	0	5	54	0	1	1	1	0	1	5	1	2	1	1	0	0	0	1	1	0	0	1	#NULL!	1	1	1	1	1	2	1	1	0	0	0
32635931601	1	1	1	1	7	1	2	1	2	2	0	1	2	0	0	1	11	66	1	0	1	0	0	1	5	1	1	1	0	0	0	1	0	0	1	0	0	#NULL!	1	0	0	0	0	2	1	0	0	0	0
33605920202	1	1	0	0	6	1	0	0	1	2	3	0	1	2	0	0	9	54	0	1	1	1	1	0	4	1	2	1	1	0	0	0	0	1	1	0	0	#NULL!	1	0	0	0	0	1	1	1	1	0	0
06402822101	0	0	0	0	6	0	2	1	1	1	2	1	1	1	0	0	10	53	1	1	1	1	1	1	3	1	1	1	1	1	1	0	0	0	0	1	1	#NULL!	1	1	0	0	0	2	1	1	1	1	1
05660433001	0	0	0	0	6	0	3	1	2	3	0	0	2	2	2	2	17	76	1	0	0	0	1	1	4	2	#NULL!	0	0	0	0	0	0	0	0	0	0	#NULL!	1	1	0	0	0	2	0	0	0	0	0
21242811501	0	0	0	0	7	0	0	0	0	0	2	0	0	3	0	0	5	67	0	1	1	1	1	1	3	1	4	1	0	0	0	1	0	1	0	1	0	#NULL!	1	0	0	0	0	2	1	1	0	0	0
01023311001	0	0	0	0	6	0	1	1	0	0	0	0	3	2	0	0	7	60	0	0	0	0	1	1	5	1	3	1	0	0	1	0	0	0	1	0	0	#NULL!	1	0	0	0	0	2	0	1	0	0	0
33823122701	1	0	1	1	2	1	3	3	3	0	3	2	3	2	2	0	21	63	1	1	1	1	1	1	5	1	3	1	1	0	1	0	0	1	0	0	1	#NULL!	1	1	1	1	1	2	1	1	1	0	1
16115922501	0	0	0	0	8	1	2	3	0	3	2	0	2	1	0	0	13	65	1	1	0	0	0	1	5	1	2	1	0	0	0	1	1	0	0	0	0	#NULL!	0	0	0	0	0	2	1	1	0	0	0
32468130101	0	0	0	0	6	0	0	2	2	3	3	0	3	3	0	0	16	69	1	0	1	0	0	1	5	1	3	0	0	0	0	0	0	0	1	1	1	#NULL!	0	0	0	0	0	2	0	1	0	0	0
18403710502	0	1	1	0	7	0	0	0	0	0	3	0	1	3	0	0	7	65	0	1	1	1	1	1	4	1	3	1	1	1	1	1	1	0	0	1	0	#NULL!	1	1	1	0	0	2	1	1	1	0	1
21115411001	0	0	0	0	5	0	0	1	0	1	0	1	1	3	1	0	8	73	0	1	1	1	1	1	2	1	1	1	0	1	0	1	1	0	1	0	0	#NULL!	1	1	1	1	1	2	1	1	0	1	0
33400210802	0	0	0	0	6	0	2	3	2	1	3	0	2	3	0	0	16	69	1	1	1	1	0	1	5	2	4	0	0	0	0	0	0	0	0	0	0	#NULL!	0	0	0	0	0	2	0	0	0	0	0
32165910902	1	1	1	0	5	1	0	0	0	1	3	0	0	3	0	0	7	72	0	1	1	1	1	1	4	1	3	1	1	1	1	1	0	0	1	1	0	#NULL!	1	1	1	1	1	2	1	1	1	1	1
10825912902	0	1	0	0	4	0	3	3	3	3	0	0	3	1	0	0	16	73	1	1	0	1	0	1	5	1	2	1	1	0	0	0	1	0	1	0	0	#NULL!	0	0	0	0	0	2	0	1	1	0	0
06048131101	1	0	0	0	6	1	1	1	1	0	3	0	1	3	0	0	10	56	1	1	1	1	0	1	4	1	3	1	1	0	1	0	0	0	1	1	1	#NULL!	1	0	0	0	0	2	1	1	1	0	1
11600611302	1	1	1	0	10	0	0	1	0	0	3	0	0	3	0	0	7	57	0	1	1	1	1	1	4	1	1	1	1	1	0	1	1	0	1	1	0	#NULL!	1	0	0	0	0	2	1	0	0	1	0
32404520601	1	0	0	0	8	1	0	0	0	1	3	0	0	3	0	0	7	57	0	1	1	1	1	1	5	1	1	1	1	0	0	0	0	0	0	0	1	#NULL!	1	1	0	0	1	2	1	1	1	0	0
03467620701	0	1	1	0	5	0	2	0	2	2	2	0	2	0	3	3	16	66	1	1	1	1	1	1	4	1	4	1	0	0	0	0	1	0	0	0	1	#NULL!	1	1	0	0	0	2	1	1	0	0	0
11274410301	0	0	0	0	4	0	3	0	0	0	3	0	3	3	0	0	12	56	1	1	1	1	1	1	4	1	3	1	1	0	1	0	0	0	1	0	0	#NULL!	1	1	1	1	1	2	1	1	1	0	1
01464320101	0	0	0	1	4	0	2	0	1	1	3	1	3	3	0	0	14	58	1	1	0	1	0	0	4	1	1	1	1	0	0	0	0	1	1	1	0	#NULL!	1	1	0	0	0	2	0	0	0	0	0
15463121301	1	1	0	0	7	0	0	0	0	0	3	0	0	3	0	0	6	62	0	1	1	1	1	1	4	1	2	1	1	1	0	0	1	1	1	0	1	#NULL!	1	1	1	1	1	2	1	1	1	1	1
32407831002	1	1	0	1	7	0	2	1	1	2	2	1	1	2	1	0	13	64	1	1	1	1	1	1	4	1	4	1	0	1	1	1	0	0	0	0	1	#NULL!	1	1	1	1	1	2	1	1	1	1	1
16600620602	0	1	1	1	10	0	1	3	3	2	1	1	2	2	0	1	16	71	1	1	1	1	0	1	4	1	3	0	0	0	0	0	0	0	0	0	0	11	0	0	0	0	0	2	0	0	0	0	0
26557611502	1	0	0	0	7	1	2	1	0	0	2	0	2	2	0	0	9	55	0	1	1	1	1	1	4	1	2	1	1	1	1	0	1	0	0	1	1	#NULL!	1	1	1	1	1	2	1	1	1	1	1
32530630901	0	0	0	0	2	0	2	0	3	0	1	3	3	1	2	0	15	57	1	1	1	1	1	1	5	1	2	1	0	0	0	0	1	0	0	0	0	#NULL!	0	0	0	0	0	2	1	1	1	1	0
32113110802	1	1	1	0	5	0	0	0	0	0	3	0	0	3	0	0	6	65	0	1	1	1	1	1	2	1	3	1	0	0	1	1	1	0	1	1	1	#NULL!	1	1	1	1	1	2	1	0	0	0	1
29743912702	1	0	0	0	9	1	2	1	0	1	3	0	0	3	0	0	10	65	1	1	1	1	1	1	4	1	2	1	1	0	1	0	0	1	0	1	1	#NULL!	1	1	1	1	1	2	1	1	0	0	1
33040420902	0	1	0	0	3	0	2	1	0	1	3	0	3	2	0	0	12	60	1	1	1	1	1	1	4	1	4	0	0	0	0	0	1	1	0	0	0	#NULL!	1	1	1	1	1	2	1	0	0	0	0
27495113202	0	1	#NULL!	0	7	0	0	0	0	0	3	0	0	3	0	0	6	60	0	1	1	1	1	1	4	1	4	1	0	1	1	0	0	1	1	1	1	#NULL!	1	1	1	1	1	2	1	1	0	1	1
17115920702	0	0	0	0	8	0	0	0	0	0	2	0	0	2	0	0	4	60	0	1	1	1	1	1	4	2	#NULL!	0	0	0	0	0	0	0	0	0	0	#NULL!	1	0	0	0	0	2	0	0	0	0	0
32165921402	0	0	0	0	5	0	0	0	0	0	0	0	0	3	0	0	3	67	0	0	1	1	1	0	4	1	4	0	0	0	0	0	0	0	1	0	1	#NULL!	1	0	0	0	0	2	0	0	0	0	0
29863110601	1	1	0	0	6	1	0	0	1	0	3	0	0	3	0	0	7	65	0	1	1	1	1	1	4	1	4	1	0	0	0	0	0	0	1	0	1	#NULL!	1	1	1	1	1	2	1	1	0	0	0
32407832201	0	0	0	1	7	0	3	3	3	3	0	0	0	0	3	1	16	64	1	1	1	1	1	1	2	1	3	0	1	0	1	1	0	0	0	0	1	#NULL!	0	0	0	0	0	2	1	1	1	0	1
01023311401	0	0	0	0	7	0	1	0	1	1	1	1	2	2	1	0	10	66	1	1	1	0	1	1	5	1	4	0	1	0	0	0	1	0	1	1	0	#NULL!	1	0	0	0	0	2	0	0	0	1	0
10820632501	0	0	0	0	6	1	2	1	0	0	3	0	1	3	0	0	10	55	1	1	1	1	1	1	4	1	3	0	1	0	0	0	0	1	1	1	0	#NULL!	1	1	1	1	1	2	1	0	1	0	0
32530612202	1	0	0	0	8	0	0	1	1	0	3	0	0	3	0	0	8	62	0	1	1	1	1	1	5	1	4	1	0	1	1	0	0	0	0	1	1	#NULL!	1	1	0	0	0	2	1	0	0	1	0
10825931101	1	0	0	0	7	0	0	0	1	1	1	1	1	3	1	1	10	57	1	1	1	1	1	1	2	1	1	1	1	1	1	0	1	0	0	1	0	#NULL!	1	1	1	1	0	2	1	1	1	1	1
29402810801	1	0	0	0	8	1	1	0	1	1	2	0	1	1	0	1	8	63	0	1	1	1	1	1	3	1	4	1	1	1	1	1	1	0	1	0	0	#NULL!	1	1	1	1	1	2	1	0	1	1	1
20245421502	0	0	0	0	7	0	0	0	1	0	3	0	0	3	0	0	7	64	0	1	1	1	1	1	4	1	3	1	1	1	0	1	1	1	0	0	0	#NULL!	1	1	1	1	1	2	1	1	1	1	0
11460431602	0	0	0	0	8	0	0	0	0	1	3	0	1	2	0	0	7	64	0	0	0	0	1	1	5	1	4	0	0	0	0	0	0	0	0	0	1	#NULL!	0	0	0	0	0	2	0	0	0	0	0
32555420101	0	0	0	0	8	0	0	0	0	0	3	0	0	3	0	0	6	58	0	1	1	1	1	1	4	1	3	1	1	1	1	1	1	0	1	0	1	#NULL!	1	1	1	1	1	2	1	1	1	0	1
06048112202	1	0	0	0	8	0	0	0	0	1	0	0	0	2	1	0	4	60	0	1	1	1	0	1	4	1	1	1	0	1	1	0	1	1	1	1	0	#NULL!	1	0	0	0	0	2	1	1	0	1	1
24460431102	0	0	0	0	6	0	2	2	2	2	3	2	2	2	2	0	19	62	1	1	1	1	1	0	4	1	1	0	0	0	1	0	0	0	1	1	0	#NULL!	1	1	1	1	0	2	1	0	0	1	0
29409910602	0	1	0	0	5	0	0	0	0	0	3	0	0	0	0	0	3	66	0	1	1	0	1	1	3	1	4	0	0	0	0	0	0	1	0	0	0	#NULL!	0	0	0	0	0	2	0	0	0	0	0
32404512802	1	0	0	0	6	1	1	1	1	1	1	0	1	3	0	0	9	71	0	1	1	1	1	1	4	1	1	0	1	0	0	0	1	1	0	1	0	#NULL!	1	1	1	1	1	2	0	0	1	0	0
14240310801	0	0	0	0	6	0	0	1	1	1	2	0	1	1	0	0	7	70	0	0	1	0	1	1	5	1	4	1	0	1	0	1	1	0	1	1	0	#NULL!	1	0	0	0	0	2	0	1	0	1	0
07463130102	0	1	0	0	10	0	2	3	3	2	0	1	0	2	0	1	14	63	1	0	1	1	1	0	5	1	2	1	0	0	0	0	0	1	0	1	0	#NULL!	1	1	1	0	0	2	0	1	0	0	0
32555430701	0	0	0	0	4	0	1	0	3	1	3	0	3	1	3	0	15	66	1	1	1	1	1	1	4	1	2	1	0	0	1	0	1	1	1	1	1	#NULL!	1	1	1	1	1	2	1	1	0	0	1
28015410101	0	1	1	0	5	0	0	1	2	1	2	1	2	2	0	1	12	54	1	1	1	1	1	1	3	1	3	1	1	0	0	0	1	0	0	1	1	#NULL!	1	1	1	0	0	2	0	1	1	0	1
14552810402	1	0	0	1	6	1	1	0	1	0	3	0	3	3	0	0	11	89	1	1	1	1	1	1	4	1	3	0	0	0	1	1	0	0	0	1	1	#NULL!	1	1	1	1	1	2	1	0	0	0	1
19403712102	1	1	0	0	6	1	0	0	0	0	3	0	2	3	0	0	8	57	0	1	1	1	1	1	4	1	3	0	1	1	1	0	0	0	0	0	1	#NULL!	1	1	1	1	1	2	1	0	1	0	1
33605931201	1	0	0	0	8	0	2	0	0	0	3	0	0	2	0	0	7	63	0	1	1	1	0	1	1	1	2	1	0	1	1	0	0	1	0	0	1	#NULL!	1	1	1	1	1	2	1	1	0	1	1
11013121901	0	1	0	0	6	0	1	0	0	3	2	0	0	3	0	0	9	81	0	1	1	1	1	1	5	2	#NULL!	0	0	0	0	0	0	0	0	0	0	#NULL!	1	1	0	0	0	2	0	0	0	0	0
15385920202	1	0	0	0	8	1	0	0	2	0	0	0	0	2	0	0	4	73	0	1	1	0	1	1	4	1	1	1	0	1	0	0	0	1	1	0	0	#NULL!	1	0	1	1	1	2	0	1	0	1	0
01023311701	0	0	0	0	9	0	2	0	2	1	1	1	2	1	0	0	10	58	1	1	1	1	1	1	5	2	#NULL!	0	0	0	0	0	0	0	0	0	0	#NULL!	1	1	1	1	0	2	1	0	0	0	0
17740210601	0	1	1	0	4	1	1	3	1	0	0	0	3	3	2	0	13	71	1	1	1	1	1	1	5	1	2	1	0	0	0	0	0	0	0	1	1	#NULL!	1	1	1	1	1	2	1	0	1	0	1
11274432401	1	0	0	0	8	1	1	1	0	0	2	0	0	3	0	0	7	66	0	1	1	0	1	1	3	1	3	0	1	0	1	1	0	0	0	0	0	#NULL!	1	1	1	1	1	2	1	1	1	0	1
05820230201	0	1	0	0	4	0	2	0	2	0	2	0	3	0	0	1	10	59	1	1	1	1	0	1	5	1	2	1	0	0	1	1	1	1	0	0	0	#NULL!	1	1	1	1	1	2	1	1	0	0	1
17553130101	1	0	0	0	7	0	0	0	0	0	0	0	0	0	0	0	0	60	0	1	1	1	1	1	5	1	1	1	1	1	0	0	0	0	1	1	0	#NULL!	1	1	1	1	1	2	1	1	1	1	0
10825931601	0	1	1	0	6	0	3	3	3	3	3	0	0	3	0	0	18	70	1	1	1	1	1	1	5	1	2	1	0	1	0	0	0	0	0	0	0	#NULL!	1	1	1	1	1	2	1	1	0	1	0
05820221802	0	1	0	0	7	0	0	1	0	0	3	0	0	3	0	0	7	57	0	1	1	1	1	1	5	1	1	1	0	0	0	1	1	1	1	0	0	#NULL!	1	1	1	1	1	2	1	1	0	0	1
07242831201	0	0	1	0	5	0	2	2	2	2	2	0	2	1	0	0	13	84	1	0	0	0	1	1	4	1	3	0	0	0	1	0	0	1	1	0	0	#NULL!	0	0	0	0	0	2	1	0	0	0	1
32404521201	0	1	0	0	7	0	0	0	0	0	3	0	0	3	0	0	6	63	0	0	1	0	1	0	5	1	1	1	0	0	0	0	0	0	1	0	1	#NULL!	1	0	0	0	0	2	0	1	0	0	1
03110621501	0	0	0	0	6	0	3	3	2	3	0	3	0	2	0	2	18	86	1	1	1	1	1	1	5	1	4	1	0	0	0	1	0	0	0	0	0	#NULL!	0	0	0	0	0	2	0	1	0	0	0
28015431201	0	1	0	1	8	0	1	1	0	1	0	0	1	2	0	0	6	70	0	1	1	1	1	1	4	1	3	1	1	0	0	1	1	0	0	1	0	#NULL!	0	0	0	0	0	2	0	1	1	0	0
26605912001	0	0	0	0	2	0	2	2	3	3	0	2	3	1	2	2	20	57	1	1	1	1	1	1	5	1	1	1	0	0	0	0	0	0	0	1	0	#NULL!	1	0	0	0	0	2	1	1	0	0	0
10538131401	0	1	0	1	7	0	1	0	1	3	3	1	1	2	2	0	14	83	1	1	0	0	0	1	4	1	3	0	0	0	0	0	1	0	0	1	0	#NULL!	0	0	0	0	0	2	1	0	0	0	0
29608120502	0	1	0	1	8	0	3	0	3	3	1	3	3	0	1	0	17	76	1	0	1	1	1	1	5	1	3	1	1	1	1	0	0	1	0	0	0	#NULL!	1	1	1	1	1	2	1	1	1	0	1
10825910702	0	1	1	1	7	1	0	0	0	0	3	0	0	3	0	0	6	57	0	1	0	1	1	1	4	1	1	1	0	0	1	1	0	0	0	0	0	#NULL!	1	1	1	0	0	2	0	1	0	0	1
15405810302	0	0	0	0	8	0	0	0	0	0	0	0	0	3	0	0	3	61	0	1	1	1	1	1	2	1	1	0	0	1	0	1	1	0	1	0	1	#NULL!	1	1	1	1	1	2	1	0	0	1	0
05660411201	1	0	0	0	8	0	3	3	3	3	0	0	0	0	3	3	18	75	1	1	1	0	0	1	5	1	1	1	0	0	0	0	1	0	0	0	0	#NULL!	1	1	1	1	0	2	0	1	1	0	0
17464310802	0	1	0	1	7	1	3	0	0	2	3	0	2	2	0	1	13	75	1	1	1	1	0	1	3	1	1	0	0	0	0	1	1	0	1	1	1	#NULL!	0	0	0	0	0	2	0	0	0	0	0
32555432501	1	1	1	0	6	1	2	1	0	0	3	0	3	3	0	0	12	76	1	1	1	1	1	1	5	1	1	1	0	0	0	0	1	0	0	0	0	#NULL!	1	1	1	1	1	2	1	1	0	0	0
06048132201	0	1	0	1	5	0	2	0	1	1	0	0	2	0	0	0	6	76	0	1	1	1	1	1	4	1	1	1	0	0	0	0	1	1	0	0	0	#NULL!	1	1	1	1	1	2	1	1	0	0	0
05660413202	0	1	0	0	4.3	0	2	2	1	3	1	2	2	1	2	1	17	83	1	0	1	1	1	1	4	2	#NULL!	0	0	0	0	0	0	0	0	0	0	#NULL!	1	1	0	0	0	2	1	0	0	0	0
11274422401	1	0	0	0	9	1	1	2	0	0	2	0	0	3	0	0	8	65	0	1	1	1	1	1	4	1	1	1	0	0	0	0	1	1	0	1	1	#NULL!	1	1	1	1	1	2	1	1	0	0	0
33823122302	0	0	0	0	5	0	1	1	1	1	3	1	2	1	1	0	12	62	1	1	1	1	1	1	4	1	4	1	0	0	1	0	0	0	1	1	0	#NULL!	1	1	1	1	1	2	1	1	0	0	1
27040212701	1	0	0	0	10	1	0	2	1	0	3	0	0	2	0	0	8	56	0	1	1	1	1	0	3	1	4	1	1	0	1	1	0	1	1	1	0	#NULL!	1	1	1	1	1	2	1	1	1	0	0
29409922502	0	0	0	0	7	0	1	0	0	0	2	0	0	0	0	0	3	57	0	1	1	0	1	1	4	1	3	0	1	1	1	0	0	0	0	0	1	#NULL!	1	1	0	0	1	2	0	0	1	0	1
01405110101	0	0	0	1	8	0	2	0	2	2	3	0	0	3	0	0	12	57	1	1	1	1	1	1	4	1	1	1	1	0	0	0	0	0	1	0	1	#NULL!	1	0	0	0	0	2	1	1	1	0	0
24460414001	1	0	0	0	7	1	2	0	0	0	2	0	0	3	0	0	7	74	0	1	1	1	1	1	4	1	2	0	1	0	0	1	0	1	1	1	0	#NULL!	1	1	1	1	1	2	1	0	0	0	0
06554610602	0	1	0	0	6	0	0	1	1	3	0	2	2	0	3	3	15	58	1	1	1	1	1	1	5	1	1	1	1	1	0	0	1	1	1	1	0	#NULL!	1	1	1	1	1	2	1	1	1	1	0
07823331501	0	0	0	0	2	0	3	2	2	2	1	2	3	1	2	0	18	62	1	0	1	1	0	0	5	2	#NULL!	0	0	0	0	0	0	0	0	0	0	#NULL!	0	0	0	0	0	2	0	0	0	0	0
28550231202	1	0	1	1	7	0	1	1	0	0	3	0	0	3	0	0	8	56	0	1	1	1	1	1	3	1	1	1	1	0	0	1	0	0	1	0	1	#NULL!	1	1	1	1	1	2	1	1	0	0	1
13820222501	0	0	0	0	6	0	2	2	1	2	0	2	1	0	1	0	11	57	1	1	1	1	0	1	4	1	4	1	1	1	0	0	0	1	0	0	0	#NULL!	1	0	0	0	0	2	1	1	0	1	0
13400431102	0	0	0	0	7	0	1	0	1	0	3	0	2	2	0	0	9	65	0	1	1	1	1	1	4	1	2	1	1	0	1	0	1	0	0	0	0	#NULL!	0	0	0	0	0	2	1	0	1	0	1
29600620901	0	0	0	0	4	0	3	1	1	2	3	1	3	3	0	0	17	69	1	0	0	0	0	1	5	1	3	1	0	0	0	0	0	0	0	1	1	#NULL!	0	0	0	0	0	2	0	1	0	0	0
32530611401	0	0	0	0	6	0	0	0	0	0	3	0	0	3	0	0	6	67	0	0	1	0	1	1	5	1	1	0	0	0	1	0	0	1	0	1	0	#NULL!	1	1	1	0	0	2	1	0	0	0	1
07405711001	1	0	0	0	8	1	0	0	0	0	2	1	0	3	1	0	7	57	0	1	0	0	1	1	3	2	#NULL!	0	0	0	0	0	0	0	0	0	0	#NULL!	1	1	1	1	1	2	1	0	0	0	0
01010422902	1	0	0	0	8	1	0	0	0	0	0	0	1	0	0	0	1	74	0	1	1	1	1	1	3	1	1	1	0	1	1	1	1	0	0	0	0	#NULL!	1	1	1	1	0	2	1	0	0	0	1
26167611502	1	1	0	0	4	0	2	1	2	0	0	0	0	1	1	0	7	75	0	0	1	1	1	1	4	1	3	0	1	0	1	0	1	0	0	0	1	#NULL!	1	0	0	0	0	2	1	0	1	0	1
11274410501	0	0	0	0	6	0	0	0	1	3	0	0	3	0	0	0	7	56	0	1	1	1	1	1	4	1	2	1	0	0	0	0	0	1	0	1	0	#NULL!	1	1	1	1	1	2	1	1	0	0	0
32165911102	0	1	1	0	6	0	0	2	1	0	2	1	2	3	0	1	12	62	1	1	1	1	0	1	4	1	4	1	0	0	0	1	0	1	0	1	0	#NULL!	1	0	0	0	0	2	1	1	0	0	0
20010421302	1	0	0	1	8	1	2	0	0	0	0	0	0	1	0	0	3	63	0	1	1	1	1	1	4	1	4	1	0	1	1	0	0	1	0	0	1	#NULL!	1	0	0	0	0	2	1	1	0	1	1
10179120201	0	0	0	0	7	0	0	0	1	2	1	2	1	2	1	1	11	57	1	0	1	0	0	0	2	2	#NULL!	0	0	0	0	0	0	0	0	0	0	#NULL!	0	0	0	0	0	2	0	0	0	0	0
32113111501	1	1	1	0	4	0	0	0	0	0	3	3	1	3	1	0	11	73	1	1	1	1	1	1	4	1	2	1	1	0	0	0	1	0	1	0	0	#NULL!	1	1	1	1	1	2	1	1	1	0	0
29824532202	1	1	0	0	7	1	3	0	0	0	3	0	0	0	1	0	7	57	0	1	1	1	0	1	2	1	1	1	1	0	1	0	0	0	1	1	1	#NULL!	1	1	1	1	1	2	1	0	1	0	1
26605931002	1	1	1	0	4	0	0	0	0	1	0	0	3	0	0	0	4	73	0	1	1	1	1	1	3	1	2	0	1	0	0	0	0	1	0	0	1	#NULL!	1	1	0	0	0	2	1	1	1	1	0
14240311402	1	0	0	0	8	0	0	0	0	0	3	0	0	3	0	0	6	71	0	1	1	1	1	1	2	1	2	1	1	1	0	0	0	0	1	0	1	#NULL!	1	1	0	0	0	2	1	0	0	1	0
11274411001	0	1	1	1	3	0	3	3	3	3	0	3	3	3	3	3	27	66	1	1	1	0	1	1	5	1	2	1	0	1	0	0	0	1	1	0	1	#NULL!	1	0	0	0	0	2	0	1	0	1	0
13820210302	0	0	0	0	8	0	0	1	0	2	3	0	0	3	1	0	10	54	1	1	1	1	1	1	3	1	4	0	0	0	1	0	0	1	0	1	1	#NULL!	1	1	1	1	0	2	1	0	0	0	0
06402810401	1	0	0	0	7	0	0	0	0	0	2	0	0	3	0	0	5	58	0	1	1	1	1	1	4	1	1	1	1	1	0	0	1	0	0	1	0	#NULL!	1	1	1	1	1	2	1	1	1	0	1
13820212201	0	0	0	0	10	0	2	0	3	1	0	0	0	3	0	0	9	81	0	0	0	0	1	0	4	1	3	0	0	0	1	0	0	0	0	1	1	#NULL!	0	0	0	0	0	2	0	0	1	0	1
32555422201	1	0	0	0	7	1	2	2	3	3	3	0	2	0	0	0	15	65	1	1	1	1	1	0	5	1	4	0	1	0	0	0	1	0	0	1	0	#NULL!	1	1	1	1	1	2	1	0	0	1	0
07242811502	1	1	0	0	4	0	2	1	2	2	1	1	0	2	0	0	11	65	1	1	1	1	1	1	4	1	4	1	0	0	1	0	0	0	1	0	1	#NULL!	1	1	0	0	0	2	1	1	0	0	1
11600620101	0	0	0	0	10	0	0	0	2	0	0	0	2	0	0	0	4	54	0	0	1	1	0	1	5	1	4	0	0	0	0	1	0	0	1	1	1	#NULL!	1	1	1	1	1	2	0	1	0	1	0
19403712301	1	1	0	1	8	1	3	0	3	0	3	0	0	3	0	0	12	63	1	1	1	1	0	1	5	1	4	1	1	1	1	1	0	0	0	1	1	#NULL!	1	0	0	0	0	2	1	0	0	1	1
10400431802	0	0	0	1	8	0	1	0	2	2	3	0	2	3	0	0	13	78	1	1	0	0	1	1	2	1	3	1	0	0	1	0	0	1	0	1	0	#NULL!	1	1	1	1	1	1	1	1	0	0	1
34776322201	0	0	0	0	9	0	0	0	0	0	3	0	1	3	0	0	7	58	0	1	0	0	1	0	4	1	2	0	0	0	0	0	0	0	1	0	1	#NULL!	1	1	1	0	0	2	0	0	0	0	0
06048112001	1	0	0	0	7	1	2	1	1	0	2	0	0	1	0	0	7	56	0	0	1	1	1	0	4	1	2	1	1	0	0	0	0	0	0	0	0	#NULL!	1	1	1	1	1	2	1	0	0	0	0
06403332601	1	0	0	0	7	1	1	0	0	0	1	0	0	1	0	0	3	72	0	1	1	1	1	1	4	1	2	1	1	0	0	0	0	1	0	0	0	#NULL!	1	0	0	0	0	2	1	1	1	0	0
11827631401	0	1	0	0	7	0	0	0	0	0	0	0	0	1	0	0	1	62	0	0	1	1	0	1	5	1	4	1	0	0	0	0	1	0	0	0	0	#NULL!	1	0	0	0	0	2	1	0	0	0	0
28015421502	0	1	1	0	3	0	1	1	0	1	2	1	2	2	1	1	12	63	1	1	1	1	0	1	4	1	3	1	0	0	0	0	0	0	1	1	1	#NULL!	1	0	0	0	0	2	0	1	1	0	0
33400230701	0	0	0	0	8	0	2	0	0	1	3	0	0	3	0	0	9	55	0	1	1	1	1	1	4	1	4	0	0	0	0	0	0	0	0	0	0	#NULL!	1	1	1	1	1	2	1	0	0	0	0
06044011701	0	1	0	0	8	0	3	3	2	2	3	0	0	3	0	0	16	75	1	1	1	1	1	0	4	1	4	1	0	0	1	1	0	0	0	0	0	#NULL!	1	1	1	1	1	2	1	0	0	0	0
10825923301	1	1	0	0	4	0	3	1	1	3	3	0	3	3	3	0	20	70	1	1	1	1	1	1	5	2	#NULL!	0	0	0	0	0	0	0	0	0	0	#NULL!	1	1	1	1	1	2	1	0	0	0	0
04674632702	0	0	0	0	9	0	0	3	2	2	3	0	0	3	0	0	13	57	1	1	1	0	0	1	5	1	3	1	1	0	1	1	0	0	1	1	0	#NULL!	1	0	0	0	0	2	1	1	1	0	1
11827632601	1	0	0	0	5	0	1	1	1	0	1	0	2	2	0	0	8	58	0	1	1	0	1	1	4	1	1	1	0	0	0	1	0	0	0	0	0	#NULL!	1	0	0	0	0	2	1	0	0	0	0
33010210501	1	1	0	1	10	1	0	3	0	3	0	0	0	3	0	0	9	81	0	1	1	1	1	1	5	1	2	0	0	1	0	0	0	0	0	0	1	#NULL!	1	1	1	1	1	2	1	0	0	1	0
21117612901	0	1	1	0	8	0	2	2	3	1	0	0	0	1	0	0	9	63	0	1	1	1	1	1	2	1	3	1	1	0	1	1	1	1	1	0	0	#NULL!	1	1	0	0	0	2	1	1	0	0	1
15115630501	1	0	0	0	8	0	0	0	0	0	3	0	0	3	0	0	6	82	0	1	1	0	1	1	4	1	1	1	1	0	1	0	1	0	0	0	0	#NULL!	1	1	1	1	1	1	1	1	1	0	0
29633133202	0	1	0	0	5	0	1	3	1	1	2	0	3	3	0	0	14	72	1	1	1	1	1	1	5	1	3	1	1	0	0	0	0	1	1	0	1	#NULL!	1	1	1	1	1	2	1	1	1	0	0
26272820902	1	1	0	0	7	1	0	0	1	3	2	0	0	3	0	0	9	72	0	1	1	1	1	1	5	1	2	1	0	0	0	0	1	0	0	0	0	#NULL!	1	1	1	1	1	2	1	1	0	0	0
29743911302	1	0	0	0	6	1	0	0	1	1	3	0	0	3	0	0	8	61	0	1	1	1	1	1	4	1	3	0	0	1	0	1	0	1	1	1	1	#NULL!	1	1	1	1	1	2	1	0	0	1	0
29824530901	1	0	0	1	5	1	2	0	3	3	2	0	2	0	1	2	15	69	1	1	1	1	0	1	5	1	1	1	0	0	0	0	0	0	1	0	0	#NULL!	1	1	1	1	1	2	1	1	0	0	0
10825931201	0	1	0	0	3	0	1	1	1	2	3	0	3	3	1	0	15	67	1	1	1	1	1	1	4	1	1	0	1	0	1	0	1	1	0	0	0	#NULL!	1	1	0	0	0	2	1	0	1	0	1
32404511602	0	0	0	0	6	0	0	0	0	0	1	0	0	3	0	0	4	57	0	1	1	1	1	1	4	1	2	1	1	0	0	0	1	0	0	0	0	#NULL!	1	1	1	1	0	2	0	0	0	0	0
09400410101	1	1	1	1	8	0	0	0	2	3	0	0	0	3	0	0	8	77	0	1	1	0	1	1	3	1	2	1	0	0	0	0	1	0	0	1	0	#NULL!	1	1	1	1	1	1	1	1	0	0	0
15467631401	1	1	0	0	4	1	0	0	1	0	2	0	1	2	0	0	6	64	0	0	1	1	1	0	5	1	1	0	0	0	0	0	0	0	0	1	0	#NULL!	1	1	1	1	0	2	0	0	0	0	0
09400420401	1	1	0	0	5	1	2	0	0	0	3	0	1	3	0	0	9	83	0	1	1	1	1	1	4	1	4	1	1	1	0	0	0	0	0	1	0	#NULL!	1	0	1	1	1	2	1	1	1	0	0
32407830301	1	1	0	1	5	1	1	1	0	1	0	1	1	2	0	0	7	73	0	1	1	1	1	1	4	1	2	1	0	0	0	0	1	1	1	0	1	#NULL!	1	1	1	1	1	2	1	1	0	0	0
32634621302	1	0	0	0	8	0	0	1	0	0	1	1	1	3	1	1	9	69	0	1	1	1	0	1	4	1	4	1	0	0	1	0	0	1	0	0	1	#NULL!	1	1	1	1	1	2	0	0	0	0	0
27040231201	1	0	0	0	5	1	2	2	2	3	3	0	0	2	0	0	14	66	1	1	1	1	1	1	5	1	3	0	0	0	0	1	0	0	0	1	1	#NULL!	1	1	1	1	1	2	1	1	0	0	0
06402811201	1	0	1	0	10	1	0	0	1	0	3	0	0	3	0	0	7	80	0	1	1	1	1	1	4	1	3	0	0	0	1	0	1	0	1	0	0	#NULL!	1	1	1	1	1	2	1	0	0	0	1
03467631702	1	1	0	0	6	0	0	0	0	0	1	0	3	0	2	0	6	65	0	1	1	1	0	1	5	2	#NULL!	0	0	0	0	0	0	0	0	0	0	#NULL!	1	1	1	1	1	2	1	0	0	0	0
11274422601	1	0	0	0	6	1	0	0	1	0	1	0	1	1	3	0	7	74	0	1	1	1	1	1	4	1	4	1	0	0	0	0	1	1	1	0	0	#NULL!	1	0	0	0	0	2	1	0	0	0	0
11748932002	1	1	0	0	7	1	0	0	0	0	0	0	0	3	1	0	4	77	0	1	1	0	0	1	5	1	1	1	1	1	0	0	0	0	0	0	0	#NULL!	1	1	1	1	1	2	1	1	1	1	0
10825912001	1	0	1	0	7	0	0	3	1	3	3	0	0	2	0	0	12	63	1	1	1	1	1	1	5	1	4	1	1	0	1	0	1	0	0	0	1	#NULL!	1	0	0	0	0	2	0	1	0	1	0
09400420402	0	0	1	0	8	1	1	0	0	0	3	0	0	3	0	0	7	82	0	0	1	1	1	1	4	1	2	1	1	1	1	0	1	1	0	0	0	#NULL!	1	1	1	1	1	2	0	0	0	0	0
03467631202	0	0	0	0	6	0	0	1	1	0	0	0	0	1	0	0	3	61	0	1	1	1	1	1	5	1	2	1	1	0	0	0	0	0	1	0	0	#NULL!	1	1	1	1	1	1	1	0	0	0	0
26630632701	0	1	0	0	4	0	2	2	2	2	0	0	0	3	2	0	13	83	1	1	1	1	1	0	5	1	2	1	0	0	0	0	1	0	1	0	0	#NULL!	0	0	0	0	0	2	0	1	0	0	0
06048120602	1	0	0	0	8	0	0	1	1	1	1	0	2	2	1	1	10	66	1	1	1	0	1	1	4	1	1	1	1	0	0	0	1	1	0	1	1	#NULL!	1	1	1	1	1	2	1	1	1	0	0
29863132201	1	1	0	0	6	1	0	0	0	3	1	0	1	3	0	0	8	82	0	1	0	0	1	1	5	1	4	1	0	0	0	0	0	0	1	1	1	#NULL!	1	0	0	0	0	2	0	0	0	0	0
29824522901	0	0	0	0	6	0	1	2	0	1	3	0	0	3	0	0	10	58	1	1	1	1	1	1	4	1	3	0	0	0	1	1	0	0	0	0	1	#NULL!	1	0	0	0	0	1	0	0	0	0	1
26605921701	0	0	0	0	6	0	1	2	1	1	3	0	1	3	0	0	12	69	1	1	0	0	1	1	4	1	3	1	1	0	1	0	0	1	1	0	1	#NULL!	1	1	1	1	0	2	1	1	1	0	0
32404511301	1	1	0	0	1	1	0	0	0	0	0	0	3	3	0	0	6	84	0	1	1	1	1	1	5	2	#NULL!	0	0	0	0	0	0	0	0	0	0	#NULL!	1	1	1	0	0	2	0	0	0	0	0
06554611602	1	1	0	0	8	1	0	0	1	0	3	0	0	2	0	0	6	79	0	1	1	1	1	1	2	1	3	1	1	1	1	1	0	1	0	1	1	#NULL!	1	1	1	1	1	2	1	1	1	1	1
34776330502	1	0	0	0	4	0	3	2	1	1	3	0	1	3	0	0	14	76	1	1	0	0	1	0	5	1	2	1	0	0	0	0	0	0	0	0	0	#NULL!	0	0	0	0	0	2	0	0	0	0	0
16600622201	0	1	1	0	6	0	1	1	1	1	3	1	1	3	1	0	13	75	1	1	1	1	1	1	4	1	4	1	1	1	1	0	0	0	0	0	0	#NULL!	1	1	1	1	1	2	1	1	1	1	1
29633111102	0	1	1	0	8	0	0	0	0	0	1	0	0	0	0	0	1	75	0	0	1	1	1	1	4	1	2	0	1	0	0	0	1	0	1	0	0	#NULL!	1	1	1	1	1	2	0	1	0	0	0
29863120702	0	0	0	0	7	0	0	3	3	3	3	0	0	3	0	0	15	70	1	1	1	1	0	1	4	1	1	1	1	0	0	0	1	1	0	0	0	#NULL!	1	1	1	0	0	2	0	1	0	0	0
01023312301	1	0	0	0	7	0	0	1	2	1	2	0	2	2	0	0	10	57	1	1	1	1	1	1	4	1	4	0	0	0	1	0	0	1	0	1	1	#NULL!	1	1	1	1	1	2	1	0	0	0	1
05160632201	1	1	0	0	7	1	1	2	2	2	2	0	0	1	1	1	12	76	1	1	1	1	1	1	3	1	2	1	1	0	0	1	0	0	0	0	1	#NULL!	1	1	1	1	1	2	1	0	0	0	0
32634621501	1	0	0	0	8	1	3	3	2	3	1	2	0	0	3	3	20	54	1	1	1	1	1	1	5	1	3	0	1	1	1	0	0	1	1	0	0	#NULL!	1	1	1	1	0	2	1	0	1	1	0
06044021202	0	0	0	0	6	0	2	2	2	0	3	0	0	3	0	0	12	61	1	1	1	0	1	1	5	1	1	1	0	0	0	0	0	0	0	0	0	#NULL!	1	0	0	0	0	2	1	1	0	0	0
29633111601	0	0	0	0	7	0	0	1	0	0	0	0	0	2	0	0	3	69	0	0	1	0	0	1	4	1	4	0	0	0	1	0	1	0	0	1	1	#NULL!	0	0	0	0	0	2	0	0	0	0	1
11600611802	0	1	1	1	2	0	2	2	2	0	0	0	2	0	3	2	13	67	1	0	0	0	1	1	5	1	2	1	0	1	0	0	0	0	1	0	0	#NULL!	0	0	0	0	0	2	0	1	0	1	0
29743930801	1	0	0	0	5	0	1	0	1	0	3	1	2	3	0	0	11	54	1	1	1	1	1	1	4	1	1	1	1	1	1	1	1	0	1	1	1	#NULL!	1	1	1	0	0	2	1	1	1	0	1
32165912001	1	0	1	0	5	1	0	1	2	0	3	0	2	1	2	0	11	66	1	1	1	1	1	1	5	1	4	1	1	0	0	1	0	0	0	0	1	#NULL!	1	0	0	0	0	2	1	1	0	0	0
28015410301	1	0	1	0	8	1	1	1	1	0	0	0	0	2	0	0	5	56	0	1	1	1	1	1	3	#NULL!	#NULL!	0	0	0	0	0	0	0	0	0	0	#NULL!	1	1	1	1	0	2	1	0	0	0	0
29600621702	0	0	0	0	4	0	0	1	2	3	2	2	3	2	0	0	15	72	1	0	1	1	1	1	4	1	2	1	1	1	0	0	1	0	0	0	1	#NULL!	1	1	0	0	0	2	0	1	1	0	1
16115910202	1	0	1	0	8	1	2	1	1	0	3	0	0	3	0	0	10	64	1	1	1	1	1	1	4	1	3	0	1	0	1	0	1	0	0	0	0	#NULL!	1	1	1	1	1	1	1	1	0	0	1
20742832301	0	1	0	0	6	0	0	0	0	0	2	0	0	2	0	0	4	69	0	1	1	1	1	1	3	1	1	1	1	0	1	0	1	0	1	0	0	#NULL!	1	1	0	0	0	2	0	1	1	0	0
07550411101	1	1	0	1	7	1	1	0	3	3	3	0	0	3	0	0	13	61	1	1	1	1	1	1	5	1	1	0	1	0	0	1	0	1	1	0	0	#NULL!	1	1	1	1	1	2	1	0	0	0	0
20740620501	1	0	0	0	6	1	2	2	3	2	3	0	3	3	0	0	18	57	1	1	1	1	1	1	3	1	3	1	0	0	1	0	0	1	1	1	1	#NULL!	1	1	1	1	1	2	1	1	0	0	1
12409930302	1	0	0	0	5	1	0	0	0	3	3	0	0	3	0	0	9	73	0	1	1	1	0	1	4	1	1	1	0	0	0	1	0	1	1	1	1	#NULL!	1	1	1	1	1	2	1	0	0	0	0
29863130202	0	0	0	0	4	0	3	2	2	3	3	2	2	2	1	2	22	80	1	1	1	1	0	1	4	1	4	1	0	1	1	1	0	0	0	1	1	#NULL!	1	1	1	0	0	2	0	1	1	1	1
11600630602	0	0	0	0	6	0	0	3	0	0	2	0	3	2	0	0	10	60	1	0	1	1	1	1	4	1	4	1	0	1	0	0	1	0	0	1	1	#NULL!	1	1	1	1	1	2	1	1	0	1	0
10179111401	0	0	0	0	4	0	2	1	0	2	2	1	3	1	0	0	12	55	1	1	1	1	1	0	4	1	2	1	1	1	0	0	1	1	0	0	0	#NULL!	1	1	0	0	0	2	1	1	1	1	0
06403311702	1	1	0	0	8	1	0	0	0	0	3	0	0	3	0	0	6	67	0	1	1	1	1	1	5	1	3	1	1	1	0	0	0	1	1	1	1	#NULL!	1	1	1	1	1	2	1	1	1	0	0
28015411901	1	1	1	0	7	1	0	0	0	0	0	0	1	2	0	0	3	66	0	1	1	1	1	1	3	1	2	1	1	1	0	1	1	1	1	0	1	#NULL!	1	0	0	0	0	2	1	0	1	1	0
07823330101	0	0	0	0	7	0	0	0	0	0	3	0	0	3	0	0	6	58	0	1	1	1	1	1	3	1	4	1	1	1	0	1	0	0	0	1	0	#NULL!	1	1	1	0	0	2	1	1	0	1	0
05405422702	1	0	0	1	8	1	0	0	2	1	3	0	0	3	0	0	9	83	0	0	1	1	1	1	4	1	3	0	1	0	0	1	0	0	0	0	1	#NULL!	0	1	1	1	1	2	0	0	0	0	0
10510220102	0	0	0	0	3	0	0	0	0	0	3	0	3	3	0	0	9	57	0	1	1	1	1	1	4	1	4	1	0	0	1	0	0	0	0	0	0	#NULL!	1	1	0	0	0	2	1	0	0	0	1
05630220601	1	1	0	#NULL!	4	1	2	0	0	0	0	0	0	0	0	0	2	57	0	1	1	1	1	1	4	1	3	1	1	0	0	0	1	0	0	0	0	#NULL!	1	1	1	1	1	2	1	1	1	0	1
19403711302	0	1	0	0	4	0	2	1	2	1	2	1	3	2	3	0	17	63	1	1	1	0	0	1	4	1	3	0	0	0	1	1	0	0	0	0	1	#NULL!	1	0	0	0	0	2	1	0	0	0	1
26535912101	1	0	1	0	6	0	0	1	0	0	3	0	2	3	0	0	9	70	0	1	1	1	0	1	4	1	2	1	0	1	1	0	0	0	1	1	1	#NULL!	1	1	1	1	1	2	1	1	0	1	1
09400430501	1	1	0	0	7	0	0	2	0	2	3	0	0	3	0	0	10	70	1	1	1	1	1	1	4	1	4	1	1	1	1	1	0	1	1	0	1	#NULL!	1	1	1	1	1	2	1	1	1	0	0
11600620402	0	0	#NULL!	0	5	0	0	0	0	2	3	0	0	2	0	0	7	55	0	0	1	1	1	1	2	1	1	1	1	0	0	0	1	1	1	1	0	#NULL!	1	1	1	0	0	2	1	1	1	0	0
15385920101	1	0	0	0	9	1	0	0	0	0	3	0	0	2	0	0	5	62	0	1	1	1	1	1	3	1	4	1	0	1	1	1	0	0	0	0	1	#NULL!	1	0	0	0	0	2	1	1	0	0	1
17464322201	0	1	0	0	5	1	3	2	0	0	0	0	3	2	0	3	13	68	1	0	0	1	1	1	4	1	4	1	0	0	1	0	0	0	0	0	1	#NULL!	1	1	1	1	1	2	0	1	0	0	1
20742821202	0	0	0	0	5.5	0	0	0	0	0	3	0	0	3	0	0	6	66	0	1	1	1	1	1	4	1	3	1	1	0	0	0	0	0	1	0	1	#NULL!	1	1	1	1	1	2	1	1	1	0	0
29409921902	0	0	0	#NULL!	6	0	1	1	1	0	2	0	2	2	0	0	9	78	0	1	1	0	0	1	4	1	1	0	1	0	1	1	0	0	0	0	1	#NULL!	1	1	1	1	1	2	0	0	1	0	1
29824532601	0	0	0	0	1	0	3	3	3	3	0	3	3	3	3	3	27	63	1	1	1	1	1	1	2	1	1	1	0	1	0	0	0	1	1	0	0	#NULL!	0	0	0	0	0	2	0	1	0	0	0
07823320902	0	1	0	0	7	0	2	2	2	2	2	2	0	2	2	1	17	59	1	0	1	1	0	0	4	1	2	1	1	0	0	0	1	1	0	0	0	#NULL!	1	1	1	1	0	2	0	1	1	0	0
13555932102	0	0	0	0	4	0	3	2	2	2	2	3	3	1	3	2	23	56	1	1	1	0	0	1	5	1	2	1	1	0	0	0	0	1	0	0	0	#NULL!	1	1	0	0	0	2	0	0	1	0	0
17464322601	0	1	1	0	3	1	3	1	0	3	3	0	3	3	0	0	16	68	1	1	1	1	1	1	5	1	2	0	0	1	0	0	0	1	0	1	0	#NULL!	1	0	0	0	0	2	0	0	0	1	0
06044012501	0	1	0	0	8	0	3	3	3	3	0	0	3	0	0	3	18	73	1	1	0	0	0	1	5	1	4	1	0	0	1	0	0	0	0	0	0	#NULL!	1	1	1	1	1	2	1	0	0	1	1
29824531001	1	1	0	0	8	0	0	0	0	0	3	0	0	3	0	0	6	84	0	1	0	0	0	1	5	1	3	1	1	0	0	0	0	0	1	0	0	#NULL!	0	0	0	0	0	2	0	1	0	0	0
19403733901	0	0	0	0	9	0	0	0	0	0	0	0	0	2	0	0	2	58	0	1	0	0	1	1	4	1	1	1	0	0	0	0	0	0	0	0	0	#NULL!	1	1	1	0	0	2	0	1	0	0	0
05634610802	0	1	0	0	3	0	0	0	1	1	0	1	1	2	0	0	6	64	0	1	1	1	1	1	4	1	2	1	1	0	0	0	1	1	1	0	1	#NULL!	1	0	0	0	0	2	1	1	1	0	0
24460420401	0	1	0	1	5	0	1	0	1	2	3	2	2	2	0	0	13	67	1	1	1	1	1	1	4	1	3	1	1	0	1	1	0	1	1	1	1	#NULL!	1	1	0	1	1	2	1	1	1	0	1
10510230501	0	1	0	1	7	0	0	0	0	1	2	0	1	3	0	0	7	69	0	1	1	1	1	1	4	1	4	1	0	0	1	1	0	1	1	0	0	#NULL!	1	1	1	1	1	2	1	1	1	0	0
29245830102	0	0	0	0	8	0	0	0	0	0	3	0	0	2	0	0	5	57	0	1	1	1	1	1	4	1	1	1	1	0	1	0	1	1	0	0	0	#NULL!	1	1	1	1	1	2	1	0	0	0	0
05865911401	0	1	0	0	10	0	0	0	0	0	2	0	1	2	0	0	5	86	0	1	1	0	0	0	5	1	1	1	1	0	1	0	0	0	0	1	0	#NULL!	0	0	0	0	0	2	0	0	1	0	1
15823131501	0	0	0	0	5	0	0	0	0	0	3	2	0	3	0	0	8	68	0	1	1	1	0	1	3	1	3	1	1	0	1	0	0	1	0	1	0	#NULL!	1	1	1	1	0	2	1	1	1	0	1
11600621602	0	0	0	0	6	0	1	0	0	0	0	0	0	3	0	3	7	61	0	0	1	1	1	1	4	1	4	0	0	1	0	0	1	0	0	1	1	#NULL!	1	1	0	0	0	2	0	1	1	1	0
01403112002	1	1	1	0	8	1	0	0	0	2	0	0	0	3	0	0	5	79	0	1	1	1	0	1	3	1	3	0	1	1	1	1	0	0	1	0	1	#NULL!	1	1	0	0	0	2	0	0	1	0	1
05634620302	0	0	0	0	7	0	1	0	0	1	3	0	0	3	0	0	8	66	0	1	1	1	0	1	4	1	1	1	1	1	1	0	0	1	1	0	0	#NULL!	1	1	0	0	0	2	1	1	1	1	1
13490230302	1	0	#NULL!	0	7	0	0	1	2	0	3	0	0	2	0	0	8	54	0	1	1	1	0	1	2	2	#NULL!	0	0	0	0	0	0	0	0	0	0	#NULL!	1	1	1	1	1	2	1	0	0	0	0
13820210301	1	1	1	0	4	1	2	1	2	3	3	1	3	1	2	1	19	55	1	1	1	1	1	1	4	1	3	1	1	1	1	0	0	0	1	1	0	#NULL!	1	0	0	0	0	2	1	1	0	1	1
06044011102	0	0	0	0	9	0	3	3	3	3	0	0	0	0	0	3	15	71	1	1	1	1	1	1	5	1	3	1	1	0	0	1	0	1	0	0	0	#NULL!	1	1	1	1	1	2	1	1	1	0	0
33010210701	1	0	0	0	8	0	1	0	2	0	3	0	0	2	2	0	10	58	1	1	1	1	1	1	4	1	3	1	1	1	1	1	0	0	0	1	0	#NULL!	1	1	1	1	0	2	1	1	0	0	1
01023333002	0	0	0	0	8	1	0	0	0	0	2	0	0	3	0	0	5	57	0	1	1	1	1	1	4	1	1	1	0	1	0	0	1	0	1	1	1	#NULL!	1	1	1	1	1	2	1	1	0	0	0
29633131802	0	1	0	0	5	0	0	0	1	0	2	0	3	0	0	0	6	56	0	1	0	0	0	1	4	1	2	1	0	0	0	1	1	0	0	0	1	#NULL!	1	1	1	1	1	2	1	1	0	0	0
05424930801	0	1	0	0	8	0	0	0	0	1	3	0	1	3	0	0	8	84	0	1	1	1	1	1	5	1	1	1	0	1	1	0	0	1	1	0	1	#NULL!	1	1	1	1	1	2	0	1	0	0	0
21117621401	1	0	0	0	5	0	0	0	0	0	0	2	2	2	0	0	6	58	0	1	1	1	1	1	4	1	4	1	1	1	1	0	0	0	0	0	1	#NULL!	1	1	1	1	1	2	1	1	1	1	0
29608131302	0	0	0	0	6	0	3	0	3	3	1	0	3	3	0	0	16	67	1	1	1	1	1	1	5	1	1	1	1	0	1	0	1	1	1	1	0	#NULL!	1	1	1	1	1	2	1	1	1	0	1
07498121402	0	0	0	0	6	0	2	2	2	2	3	2	0	2	0	0	15	62	1	1	0	0	0	0	5	2	#NULL!	0	0	0	0	0	0	0	0	0	0	#NULL!	0	0	0	0	0	2	0	0	0	0	0
29409920802	0	0	0	0	8	0	0	0	0	0	3	0	0	2	0	0	5	52	0	1	1	1	1	1	3	1	4	1	0	0	0	1	1	0	0	1	1	#NULL!	1	0	0	0	0	2	0	0	0	0	0
32113130202	0	0	0	0	8	0	0	1	0	0	3	0	0	3	0	0	7	58	0	1	1	1	0	1	5	1	2	1	1	0	0	0	0	1	0	0	0	#NULL!	1	1	1	1	1	2	1	1	1	0	0
15047831901	1	1	0	0	8	0	2	2	0	0	2	0	1	2	0	2	11	66	1	1	1	1	1	0	4	1	2	1	0	0	0	0	0	0	0	0	1	#NULL!	1	0	0	0	0	2	1	1	0	0	0
06044030801	0	0	0	0	6	0	2	2	2	2	0	0	0	3	2	2	15	79	1	1	1	0	0	1	5	1	1	0	0	0	0	0	0	0	0	1	0	#NULL!	1	1	0	0	0	2	1	1	0	0	0
10400431002	1	1	1	1	4	1	2	2	2	3	2	1	3	3	1	2	21	90	1	1	0	0	0	1	4	1	3	0	1	0	0	1	0	0	0	1	0	#NULL!	1	1	0	0	0	2	1	0	1	0	0
24467622302	0	0	0	0	8	0	0	0	0	0	3	0	0	3	0	0	6	58	0	1	1	1	1	1	4	1	4	1	0	0	1	1	1	0	0	0	0	#NULL!	1	1	1	1	1	2	1	1	0	0	0
33605911701	0	0	0	0	3	0	1	0	0	2	0	0	3	3	2	0	11	62	1	0	1	1	1	1	4	1	4	1	1	1	1	0	0	1	0	0	1	#NULL!	1	0	0	0	0	2	0	0	1	1	0
11274421001	0	0	0	0	8	0	0	0	0	0	2	0	0	3	0	0	5	64	0	1	1	0	0	1	3	1	4	1	1	0	1	0	0	0	0	0	0	#NULL!	1	1	1	1	1	2	1	1	0	0	1
26630631402	0	1	0	1	4	0	0	1	0	1	2	2	1	2	0	0	9	72	0	1	1	1	1	1	4	1	1	1	0	0	0	0	1	0	1	0	1	#NULL!	1	1	0	0	0	2	1	0	0	0	0
27040231001	1	1	0	0	4	1	0	0	0	3	2	0	3	3	0	0	11	61	1	1	1	1	1	1	5	1	4	1	0	0	0	0	1	0	0	0	0	#NULL!	1	0	0	0	0	2	1	1	0	0	0
03467611001	0	0	0	0	8	0	0	0	1	0	3	0	1	3	0	3	11	79	1	0	0	0	1	0	3	1	3	0	1	0	0	1	0	0	0	0	0	#NULL!	1	0	0	0	0	2	0	0	0	0	0
29600620102	1	1	0	0	6	0	1	1	0	0	3	0	0	3	0	0	8	60	0	1	1	1	1	1	5	1	3	1	0	1	1	1	0	1	0	1	0	#NULL!	1	1	1	0	0	2	0	1	1	1	0
32407832002	0	1	0	0	8	0	1	1	0	0	2	0	0	3	0	0	7	71	0	0	1	0	1	1	4	1	2	1	1	1	0	1	1	1	1	0	0	#NULL!	1	1	1	1	0	1	0	1	1	1	0
14401621001	0	0	1	0	6	0	1	1	1	0	3	0	0	3	0	0	9	62	0	1	1	1	1	1	4	1	3	1	1	0	1	1	0	1	0	1	1	#NULL!	1	1	1	1	0	2	1	1	1	0	1
14240312002	1	1	1	0	7	1	0	3	1	3	3	0	3	1	0	0	14	55	1	1	1	1	1	1	4	1	2	1	0	1	0	0	1	1	0	0	0	#NULL!	1	0	0	0	0	2	1	1	0	1	0
04674621802	1	0	1	0	8	1	3	0	0	0	3	0	0	3	0	0	9	60	0	1	1	1	1	1	4	1	3	1	1	0	0	1	0	1	1	0	1	#NULL!	1	1	1	1	1	2	1	1	1	0	0
32555432101	1	1	1	0	6	1	3	3	3	3	0	0	3	0	0	2	17	57	1	1	1	1	1	1	5	1	3	1	1	0	1	1	0	1	0	0	1	#NULL!	1	0	0	0	0	2	1	1	0	0	1
26630632401	0	1	0	0	5	0	2	2	1	2	2	2	1	1	2	0	15	57	1	1	1	1	0	0	4	1	2	1	1	1	0	0	1	0	0	0	0	#NULL!	1	1	1	1	1	2	1	1	1	0	0
11748921601	0	0	0	0	6	0	0	0	2	2	2	0	2	2	0	0	10	82	1	0	1	1	1	0	4	1	3	0	1	0	1	1	0	0	1	1	0	#NULL!	1	0	0	0	0	2	0	0	1	0	0
28015421401	1	0	0	0	6	0	0	0	0	0	2	0	0	2	0	0	4	69	0	1	1	1	1	1	2	1	4	1	0	1	1	0	1	0	0	0	1	#NULL!	1	1	1	1	1	2	1	1	0	1	1
16115910602	1	1	0	0	7	0	1	0	3	0	2	0	3	0	0	0	9	57	0	1	1	1	1	1	4	1	3	0	1	0	1	0	0	0	0	1	1	#NULL!	1	1	1	1	0	2	1	1	0	0	1
15385930801	1	0	0	1	6	0	1	0	0	0	3	0	0	3	0	0	7	62	0	1	1	1	1	1	3	1	3	1	1	1	1	0	0	0	0	0	0	#NULL!	1	1	1	1	1	2	1	1	1	1	1
08967611701	0	0	0	1	6	0	1	1	1	1	3	1	1	3	1	0	13	58	1	1	1	1	1	1	4	#NULL!	#NULL!	0	0	0	0	0	0	0	0	0	0	#NULL!	1	1	1	1	1	2	1	0	0	0	0
32555432602	0	1	0	1	8	0	0	0	0	3	0	0	2	3	0	0	8	55	0	1	1	1	1	1	5	1	3	0	1	0	0	0	0	1	0	1	1	#NULL!	1	1	0	0	0	2	1	0	1	0	0
26167611201	1	0	0	1	5	1	2	2	1	1	2	0	2	1	3	0	14	73	1	0	0	0	0	1	4	1	2	1	1	0	0	1	0	0	1	0	0	#NULL!	1	0	0	0	0	2	1	1	1	0	0
14115432702	0	1	1	0	6	1	3	3	3	3	1	0	3	1	3	0	20	58	1	1	1	1	1	1	5	1	2	1	1	1	0	0	0	0	1	0	0	#NULL!	1	1	1	1	1	2	1	0	0	0	0
12249030602	1	1	0	0	8	1	0	0	0	0	0	0	0	3	0	0	3	71	0	1	1	1	1	1	4	1	1	1	0	0	0	0	1	1	0	0	0	#NULL!	1	1	1	1	1	2	1	1	0	0	0
29863131302	0	0	0	0	5	0	1	1	0	0	1	0	2	1	0	0	6	57	0	1	1	1	1	1	4	1	4	1	0	0	0	1	0	0	1	0	0	#NULL!	1	1	1	1	1	2	1	1	0	0	0
11274413702	1	1	0	0	7	1	0	0	0	0	2	0	3	2	0	0	7	61	0	1	1	1	1	1	4	1	1	0	0	0	0	0	1	1	0	1	1	#NULL!	1	1	1	0	0	2	1	0	0	1	0
06048110202	0	1	0	0	7	0	2	2	2	0	0	2	0	0	1	2	11	57	1	1	1	1	0	1	5	1	2	1	1	0	0	0	0	0	1	1	0	#NULL!	1	1	1	1	1	2	0	0	1	0	0
16010411301	0	1	0	0	6	0	1	1	1	2	1	0	2	2	1	2	13	73	1	1	1	1	1	1	3	1	1	1	1	0	0	0	0	0	1	1	1	#NULL!	1	1	1	1	1	2	1	1	0	0	1
11274420101	0	1	0	1	5	0	0	1	0	3	2	0	3	2	1	0	12	73	1	1	1	1	1	1	4	1	3	1	1	1	1	1	1	0	1	0	0	#NULL!	1	1	1	1	1	2	1	1	1	1	0
17464331102	0	0	0	0	8	0	0	1	0	0	3	0	0	3	0	1	8	56	0	1	1	1	1	1	5	1	1	0	0	0	0	0	0	0	0	0	0	11	1	1	1	1	1	2	1	0	0	0	0
29409911102	0	0	0	0	5	0	0	0	0	0	1	0	2	2	0	0	5	69	0	1	1	0	0	1	4	1	1	0	0	0	0	1	0	1	0	1	0	#NULL!	0	0	0	0	0	2	0	0	0	0	0
27555910501	0	0	0	0	5	0	3	0	3	0	0	3	3	0	3	3	18	75	1	1	1	1	0	0	5	1	4	1	0	0	0	1	1	0	1	0	0	#NULL!	1	1	1	1	1	2	1	1	0	0	0
01403111402	0	0	1	0	8	0	1	1	1	0	3	0	2	3	1	0	12	74	1	1	1	1	1	1	4	1	3	0	0	0	1	0	0	0	0	1	1	#NULL!	1	0	0	0	0	2	1	0	0	0	0
07823330302	0	0	0	0	4	0	3	3	2	2	3	0	3	3	0	0	19	53	1	0	0	1	1	0	4	1	3	0	0	0	0	0	0	0	0	0	0	11	0	0	0	0	0	2	0	0	0	0	0
32555421002	0	0	0	0	6	0	1	0	1	0	3	0	0	3	0	0	8	58	0	1	1	1	0	1	4	1	1	0	1	1	0	1	0	0	1	1	1	#NULL!	1	1	1	1	1	2	1	0	1	1	1
01045120101	1	1	0	0	3	0	0	1	1	1	1	0	2	3	2	2	13	77	1	1	1	1	0	1	4	2	#NULL!	0	0	0	0	0	0	0	0	0	0	#NULL!	1	1	1	1	1	2	1	0	0	0	0
34776321801	0	0	0	0	6	0	1	0	0	0	3	0	1	3	0	1	9	70	0	1	0	1	0	0	5	1	2	0	0	1	0	1	0	0	1	0	0	#NULL!	0	0	0	0	0	2	0	0	0	1	0
26272831801	0	0	0	0	8	0	1	0	0	3	0	0	3	0	0	0	7	58	0	0	0	0	1	0	5	1	3	0	0	0	1	0	0	0	1	0	0	#NULL!	0	0	0	0	0	2	0	0	0	0	0
17115910601	1	0	0	0	8	1	1	1	1	0	3	0	0	3	0	0	9	56	0	1	1	1	1	1	4	1	1	1	1	0	0	0	0	0	1	1	0	#NULL!	1	1	1	1	0	2	1	1	1	0	0
06044032502	0	0	1	0	7	0	0	0	0	0	3	0	0	3	0	0	6	75	0	0	1	0	1	1	5	1	4	1	0	1	0	0	1	0	0	0	0	#NULL!	1	1	1	1	1	2	1	1	0	1	0
10825912701	0	0	0	0	6	0	1	1	2	0	1	1	2	3	1	0	12	66	1	1	1	0	0	1	4	2	#NULL!	0	0	0	0	0	0	0	0	0	0	#NULL!	1	1	1	1	1	2	0	0	0	0	0
21242831101	0	0	1	0	6	1	3	0	1	0	1	0	3	1	0	1	10	70	1	1	1	0	1	1	3	1	1	1	1	0	0	0	1	0	1	1	0	#NULL!	1	1	1	1	0	2	0	1	1	0	0
26605930501	1	0	0	0	8	0	1	0	1	1	2	0	0	2	0	0	7	65	0	1	1	1	1	1	5	1	3	0	1	0	1	0	0	0	1	0	0	#NULL!	1	1	1	1	1	2	1	0	0	0	0
29824531702	1	0	0	0	6	0	2	0	2	0	0	0	0	3	0	0	7	79	0	1	1	0	1	1	5	1	4	1	0	0	0	1	0	0	1	0	0	#NULL!	1	0	0	0	0	2	0	0	0	0	0
12249021701	0	#NULL!	#NULL!	0	7	0	1	1	1	0	3	0	1	3	0	0	10	65	1	1	1	1	1	1	3	1	2	1	1	0	0	1	1	1	1	0	0	#NULL!	1	0	0	0	0	2	1	1	1	0	0
32555432001	0	0	0	0	10	0	3	3	3	3	3	0	0	2	0	0	17	67	1	1	1	1	0	1	5	1	4	0	1	1	0	0	0	1	0	1	1	#NULL!	1	0	0	0	0	2	1	0	1	1	0
20402810702	1	1	0	0	8	1	0	0	0	0	3	0	0	0	0	0	3	73	0	1	1	1	1	1	3	1	3	1	0	0	1	1	1	0	1	1	0	#NULL!	1	1	1	1	1	2	1	1	0	0	1
05634610402	1	0	0	0	6	1	0	0	0	0	0	1	0	3	1	0	5	65	0	1	1	1	1	1	4	1	1	0	0	0	1	1	0	1	1	0	1	#NULL!	1	1	1	1	1	2	1	1	0	0	1
11013111902	1	0	0	0	6	0	0	0	0	0	0	0	0	3	0	0	3	69	0	1	1	1	0	0	4	1	2	1	0	0	0	0	0	1	1	0	1	#NULL!	0	0	0	0	0	2	1	1	1	0	0
04674612402	1	0	0	0	6	1	2	1	2	2	3	0	0	3	1	0	14	77	1	0	1	0	1	1	5	1	4	1	0	0	0	0	1	1	0	1	1	#NULL!	1	1	1	1	1	2	1	0	0	0	0
15827830602	1	0	0	0	4	1	0	0	0	0	3	0	0	3	0	0	6	63	0	1	1	1	0	0	4	2	#NULL!	0	0	0	0	0	0	0	0	0	0	#NULL!	1	1	1	1	1	2	1	0	0	0	0
17740221702	1	0	0	0	9	0	2	2	2	2	3	0	0	3	0	0	14	60	1	1	1	1	1	1	4	1	1	1	1	1	0	1	0	0	1	1	0	#NULL!	1	1	1	1	1	2	1	1	1	1	0
06048131102	0	0	0	0	6	0	0	0	0	0	0	0	0	0	1	0	1	57	0	1	1	1	0	1	3	1	4	1	1	1	1	0	0	0	1	1	0	#NULL!	1	1	1	1	1	2	1	1	1	0	1
29608113101	1	1	0	0	7	1	0	0	1	0	3	0	0	3	2	0	9	64	0	1	1	1	0	1	4	1	3	1	1	0	0	0	0	1	1	1	0	#NULL!	1	1	1	1	1	2	1	0	1	0	0
16010411601	1	0	0	0	8	1	0	0	0	0	3	0	0	3	0	0	6	55	0	1	1	1	1	1	4	1	2	1	1	1	0	0	1	0	1	0	1	#NULL!	1	0	0	0	0	1	1	1	1	1	0
01045120301	1	0	0	0	7	1	2	2	2	2	0	1	1	1	1	2	14	85	1	1	0	0	0	0	5	2	#NULL!	0	0	0	0	0	0	0	0	0	0	#NULL!	0	0	0	0	0	2	0	0	0	0	0
20742811101	1	1	1	0	8	0	0	0	0	0	2	0	0	2	0	0	4	55	0	1	1	1	1	1	2	1	3	1	1	0	0	0	1	0	0	0	0	#NULL!	1	1	1	1	1	2	1	1	1	0	0
28550221002	0	0	1	0	7	0	1	3	1	1	3	0	3	3	3	0	18	57	1	1	1	1	1	1	4	1	1	0	0	1	0	0	0	0	1	0	0	#NULL!	1	0	0	0	0	2	0	0	0	1	0
10538131301	0	0	0	0	7	1	0	1	1	0	2	0	0	3	0	0	7	63	0	0	0	0	1	1	4	1	4	1	0	0	1	0	0	0	0	1	1	#NULL!	1	0	0	0	0	2	0	0	0	0	0
10538120802	1	0	0	0	3	0	0	1	1	0	1	0	3	2	2	0	10	64	1	1	1	1	0	1	5	1	2	1	0	0	0	0	1	1	0	0	1	#NULL!	1	1	1	1	1	2	1	0	0	0	0
29608111502	0	1	0	0	7	0	0	0	0	0	1	0	0	3	0	0	4	68	0	1	1	1	0	0	4	1	1	0	0	0	1	1	1	1	1	1	1	#NULL!	1	1	0	0	0	2	1	0	0	0	1
13490222101	0	0	0	0	5	0	2	0	2	2	3	0	3	3	2	1	18	55	1	0	1	1	1	1	3	1	1	1	0	0	0	0	1	1	0	1	0	#NULL!	1	1	0	0	0	2	1	1	0	1	1
29824512402	1	0	0	0	6	1	2	3	2	2	2	2	0	2	2	0	17	58	1	1	1	1	1	1	5	1	4	0	1	0	1	0	0	0	0	1	1	#NULL!	1	0	0	0	0	2	1	1	1	0	1
10538131302	1	0	0	0	5	0	2	2	2	0	1	0	3	1	2	2	15	62	1	0	0	0	1	1	5	1	1	0	1	0	0	1	0	1	1	1	0	#NULL!	1	1	0	0	0	2	1	0	0	0	0
28550231101	1	1	0	0	8	0	1	1	0	1	3	0	3	3	0	0	12	59	1	1	1	1	1	1	2	1	3	1	1	1	1	0	0	0	1	0	0	#NULL!	1	1	1	1	1	2	1	1	1	0	0
16010412901	0	0	0	0	4	0	0	0	0	0	3	0	3	3	0	0	9	64	0	1	1	1	1	1	3	1	2	1	1	0	0	1	1	0	0	0	1	#NULL!	1	1	1	1	1	2	1	1	1	0	0
09400411201	1	1	0	0	8	0	1	0	0	1	2	0	0	3	0	0	7	74	0	1	1	1	1	1	2	1	3	1	1	1	0	0	0	0	1	0	0	#NULL!	1	1	1	1	1	2	1	1	0	1	0
16243122001	0	0	0	0	5	0	0	0	0	0	3	0	1	3	0	0	7	58	0	1	1	1	1	1	4	1	3	1	1	0	1	0	0	0	0	1	0	#NULL!	1	0	0	0	0	2	1	1	1	0	1
32113122301	1	1	0	0	6	1	3	3	3	1	3	3	3	0	0	0	19	57	1	1	1	1	1	1	2	1	3	1	1	1	1	1	0	0	0	0	0	#NULL!	1	0	0	0	0	2	1	0	0	0	0
10825931902	0	0	0	0	5	0	2	1	2	1	3	0	2	2	1	1	15	62	1	1	1	1	1	1	4	2	#NULL!	0	0	0	0	0	0	0	0	0	0	#NULL!	1	1	1	1	0	1	1	0	0	0	0
21117611502	0	1	0	0	3	1	1	3	0	0	3	0	3	3	0	0	13	65	1	1	1	1	1	1	4	1	3	1	1	1	1	0	1	1	1	1	0	#NULL!	1	1	1	1	1	2	0	1	1	0	0
21115432602	1	0	0	0	12	1	0	0	1	0	3	1	0	3	0	0	8	54	0	1	1	1	1	1	4	1	4	1	1	0	1	0	1	0	0	1	1	#NULL!	1	1	1	1	1	2	0	1	1	0	1
17115920802	0	1	1	0	6	0	2	2	2	3	3	1	3	3	0	0	19	66	1	1	1	1	0	1	5	1	1	1	0	0	1	0	1	1	1	0	1	#NULL!	1	1	1	0	0	2	1	1	0	1	1
29402810702	0	1	1	1	6	0	2	1	0	0	2	0	1	2	0	0	8	60	0	1	1	1	1	1	4	1	2	1	0	0	0	0	0	0	0	0	1	#NULL!	1	0	0	0	0	2	1	0	0	0	0
32014621201	0	1	1	0	4	0	2	2	1	3	0	0	3	3	1	3	18	58	1	0	1	0	0	1	5	1	3	0	1	0	0	1	0	0	0	1	0	#NULL!	1	1	1	1	0	2	1	0	0	0	0
15047811601	1	1	0	0	7	1	0	3	0	0	3	0	0	3	0	0	9	66	0	1	1	1	1	1	3	1	1	0	0	0	1	0	0	0	1	1	0	#NULL!	1	1	1	1	1	2	1	0	0	0	1
29167610501	0	0	#NULL!	0	7	1	0	0	2	1	2	0	3	2	0	0	10	56	1	0	1	0	1	1	5	1	3	1	0	0	1	0	1	0	0	1	1	#NULL!	1	1	1	1	1	2	1	1	0	0	1
10510230802	0	1	1	0	7	0	0	0	2	2	3	0	2	3	0	0	12	88	1	1	1	1	1	1	4	1	3	1	1	0	1	0	0	0	1	0	0	#NULL!	1	0	1	0	1	1	1	1	1	0	0
27555920901	0	0	1	0	6	0	2	2	2	2	2	2	2	3	0	0	17	66	1	1	1	1	0	1	3	1	4	1	1	1	1	0	0	1	1	1	0	#NULL!	1	1	1	1	1	2	1	1	1	0	1
07550411201	1	0	0	0	7	1	2	0	0	3	0	0	2	3	0	0	10	73	1	0	0	0	1	0	5	1	3	0	0	0	0	0	0	0	0	0	0	#NULL!	1	1	1	1	1	2	1	0	0	0	0
29824510901	1	1	0	0	7	1	0	0	1	0	1	1	0	1	0	0	4	57	0	1	1	1	0	1	4	1	3	1	1	0	1	0	0	0	1	1	0	#NULL!	1	1	1	1	1	2	1	1	1	0	0
32634611101	0	0	0	0	4	0	3	1	3	3	0	0	2	1	0	2	15	56	1	1	1	1	1	1	5	1	1	1	1	1	0	0	1	0	1	0	1	#NULL!	1	1	1	1	1	2	1	0	1	1	0
29402811201	0	1	0	0	5	0	0	0	0	0	1	0	1	2	0	0	4	92	0	1	1	1	1	1	3	1	4	0	0	1	0	0	1	0	1	1	0	#NULL!	1	1	1	1	1	2	0	0	0	1	1
11748922602	0	0	0	1	3	0	0	0	0	2	1	0	3	3	0	0	9	65	0	0	1	1	1	1	3	1	3	0	0	0	0	1	1	1	0	1	1	#NULL!	1	0	0	0	0	2	0	0	0	0	0
21115410202	1	1	1	0	8	0	2	2	1	1	2	0	1	2	0	0	11	74	1	1	1	1	1	1	3	1	4	1	0	0	1	1	0	1	1	1	0	#NULL!	1	1	1	1	1	2	1	1	0	0	0
28550221001	1	0	0	0	8	1	0	0	0	0	1	0	0	3	0	0	4	61	0	1	1	1	1	1	4	1	3	1	1	0	1	0	0	0	0	1	0	#NULL!	1	0	0	0	0	2	1	1	0	0	1
26167612801	0	0	0	0	6	0	0	0	0	3	2	0	0	3	0	0	8	68	0	0	1	0	1	1	5	1	3	1	1	1	1	1	0	0	1	0	1	#NULL!	1	0	0	0	0	2	1	1	1	1	1
01020621502	0	0	0	0	8	0	0	0	1	0	3	0	0	3	0	0	7	54	0	1	1	1	1	1	4	1	2	1	0	0	0	0	1	1	1	0	1	#NULL!	1	0	0	0	0	2	0	1	0	0	0
16823130702	1	0	0	0	8	1	1	1	0	1	3	0	0	2	0	0	8	65	0	1	1	1	1	1	4	1	3	1	1	0	1	1	1	1	0	1	1	#NULL!	1	0	0	0	0	2	1	1	1	0	1
24460411702	1	0	0	0	8	1	0	1	0	0	3	1	0	3	0	0	8	71	0	1	1	1	1	1	4	1	2	1	1	1	0	0	0	0	1	0	0	#NULL!	1	1	1	1	0	2	1	1	1	1	0
32404522701	1	1	1	0	5	1	0	0	0	3	0	0	0	2	0	0	5	61	0	1	1	1	1	1	4	2	#NULL!	0	0	0	0	0	0	0	0	0	0	#NULL!	1	1	1	1	1	2	1	0	0	0	0
32530610902	0	0	0	0	8	0	2	1	1	1	0	0	0	0	0	1	6	54	0	1	0	0	1	1	5	1	3	0	0	0	0	0	0	0	0	0	0	11	0	0	0	0	0	2	0	0	0	0	0
03110611802	1	0	0	0	7	0	0	0	0	0	2	0	0	2	0	0	4	67	0	1	1	1	1	1	3	1	1	0	1	0	0	0	1	1	1	1	1	#NULL!	1	1	1	1	1	2	1	0	1	0	0
29409930301	0	0	0	0	8	0	1	0	1	1	3	0	0	3	0	0	9	57	0	1	1	1	0	1	4	1	2	1	0	0	1	0	1	0	0	0	0	#NULL!	1	1	1	1	1	2	1	1	0	0	0
15467611502	0	0	0	0	6	0	2	0	2	1	1	0	1	1	1	1	10	62	1	1	1	1	1	1	4	1	1	0	0	0	1	0	1	1	1	0	1	#NULL!	1	1	1	1	1	1	1	0	0	0	1
16243122201	0	0	0	0	8	0	0	0	1	0	3	0	0	3	0	0	7	64	0	1	1	1	1	1	4	1	1	1	1	0	1	0	0	0	1	1	0	#NULL!	1	0	0	0	0	2	1	1	1	0	1
29743912001	0	0	0	0	6	0	0	1	3	1	3	0	0	1	0	1	10	71	1	1	1	1	1	1	5	1	3	1	0	0	0	0	0	0	0	0	0	#NULL!	1	1	1	1	1	2	1	1	0	0	0
07242820902	0	0	0	0	5	0	0	0	0	0	3	0	0	3	0	0	6	65	0	0	1	1	0	1	4	1	2	1	0	0	1	0	0	0	0	0	0	#NULL!	1	1	1	1	1	2	1	0	0	0	0
29633121802	1	0	0	0	8	1	0	1	0	0	3	0	0	1	0	0	5	55	0	1	1	1	1	1	4	1	3	1	0	0	1	0	0	0	0	1	0	#NULL!	1	1	1	1	1	2	1	1	0	0	1
01023333201	1	0	0	0	9	0	0	1	1	2	1	0	0	3	0	1	9	89	0	1	1	1	1	1	4	1	1	0	0	0	0	0	1	0	0	0	0	#NULL!	1	0	0	0	0	2	0	0	0	0	0
05745731201	0	1	0	0	8	0	0	1	1	2	0	0	0	2	1	0	7	68	0	0	1	0	0	0	4	2	#NULL!	0	0	0	0	0	0	0	0	0	0	#NULL!	0	0	0	0	0	2	0	0	0	0	0
08967630801	1	0	1	0	6	0	0	0	0	0	3	0	0	3	0	0	6	62	0	1	1	1	1	1	3	1	2	1	1	1	1	1	1	1	1	0	1	#NULL!	1	1	1	1	1	2	1	1	1	1	1
06554610201	0	1	1	0	4	0	3	2	3	0	2	1	3	1	1	0	16	58	1	1	1	1	1	1	4	1	4	1	0	0	1	1	0	1	0	0	1	#NULL!	1	0	0	0	0	2	1	0	0	0	0
29743912002	1	1	0	0	6	1	1	2	2	2	1	0	3	3	0	0	14	70	1	1	1	1	1	1	5	1	2	1	0	1	1	0	0	0	0	0	0	#NULL!	1	1	1	1	1	2	1	1	0	0	1
11827610202	1	0	0	0	8	0	0	0	0	0	2	0	1	2	0	0	5	56	0	1	1	1	1	1	5	2	#NULL!	0	0	0	0	0	0	0	0	0	0	#NULL!	1	1	1	1	1	2	1	0	0	0	0
11600620802	0	0	0	0	3	0	3	3	1	3	1	0	3	0	0	1	15	73	1	0	1	1	1	1	5	1	4	1	1	1	1	1	0	0	1	1	0	#NULL!	1	0	0	0	0	2	0	0	0	0	0
11827630602	0	0	0	0	8	0	0	0	0	0	0	0	0	0	0	0	0	54	0	1	1	1	1	1	4	2	#NULL!	0	0	0	0	0	0	0	0	0	0	#NULL!	1	1	1	1	1	2	1	0	0	0	0
04674622901	0	0	0	0	7	0	2	2	1	0	3	1	0	0	0	0	9	65	0	0	0	0	0	1	5	1	2	1	1	0	1	0	1	1	0	0	1	#NULL!	1	1	1	1	1	2	1	1	1	0	0
05604331202	0	0	0	0	8	0	3	3	2	2	1	0	3	3	0	0	17	65	1	1	1	1	1	1	4	1	1	0	1	1	1	0	1	1	0	1	0	#NULL!	0	0	0	0	0	2	0	0	1	1	1
06554631201	1	0	0	0	10	1	3	3	2	3	3	3	0	2	0	1	20	59	1	1	0	0	0	1	5	1	4	1	0	0	0	0	0	0	1	1	0	#NULL!	1	1	1	0	0	2	1	1	0	0	0
29533110702	0	0	0	0	7	0	1	0	0	0	0	3	3	0	0	0	7	57	0	1	1	1	1	1	5	1	2	1	1	0	1	1	1	1	1	1	1	#NULL!	1	0	0	0	0	2	0	1	1	1	0
09400410502	1	0	0	0	7	1	0	0	0	1	3	0	1	3	0	0	8	68	0	1	1	1	1	1	3	1	4	1	1	1	1	1	1	0	0	1	0	#NULL!	1	1	1	1	1	2	1	1	1	0	1
09400430701	1	0	0	0	7	1	2	0	0	0	3	0	0	3	0	0	8	78	0	1	1	1	1	1	4	1	4	1	0	1	1	0	0	1	0	0	1	#NULL!	1	1	1	1	1	2	1	1	0	1	1
16823130501	0	0	0	0	9	0	0	0	0	0	0	3	0	3	0	0	6	54	0	1	1	1	0	1	3	1	3	1	1	0	1	0	1	0	0	1	0	#NULL!	1	0	0	0	0	2	0	1	1	0	1
32404532001	1	1	0	0	7	0	2	0	0	0	3	0	0	2	0	0	7	58	0	1	1	1	0	1	3	1	1	1	1	0	0	1	1	0	1	1	0	#NULL!	1	1	1	1	1	2	1	1	1	0	0
33463131001	0	1	0	0	9	0	3	0	2	2	3	0	2	2	0	0	14	63	1	1	1	1	1	1	4	1	3	1	0	0	1	1	0	1	1	1	1	#NULL!	1	1	1	0	0	2	0	1	0	0	1
19403721902	0	1	1	0	5	0	0	0	0	0	3	0	0	3	0	0	6	71	0	1	1	1	1	1	4	1	4	1	1	1	1	0	0	1	1	0	1	#NULL!	1	1	1	1	1	2	1	1	1	1	0
32404532601	1	0	0	0	10	1	0	0	0	0	0	0	0	2	0	0	2	78	0	0	1	1	1	1	4	1	4	1	0	0	0	0	1	0	0	0	1	#NULL!	0	0	0	0	0	2	0	1	0	0	0
32113121101	0	0	0	0	7	0	0	0	0	0	3	0	3	3	0	0	9	58	0	1	1	1	1	1	1	1	1	0	0	0	1	1	1	0	1	0	1	#NULL!	1	1	1	1	1	2	1	0	0	0	1
10538130501	0	0	0	0	6	0	0	0	1	1	2	1	0	1	1	0	7	79	0	0	1	1	0	1	4	1	2	1	1	1	0	1	1	0	0	0	1	#NULL!	0	0	0	0	0	2	1	1	1	1	0
33823122402	0	0	0	0	6	0	0	0	0	0	3	0	3	2	0	0	8	66	0	1	1	1	1	1	3	1	3	1	1	1	1	1	0	1	0	1	0	#NULL!	1	1	1	0	0	2	1	1	1	1	1
05630210701	1	0	1	0	7	1	0	1	0	0	1	0	0	3	0	0	5	65	0	1	1	1	0	1	4	1	4	1	0	0	1	0	0	0	1	1	1	#NULL!	1	1	1	1	1	2	1	1	0	0	1
14401621302	0	1	1	0	3	0	0	0	0	0	2	0	2	3	0	2	9	83	0	1	1	1	1	1	4	1	2	1	1	0	0	0	0	0	1	0	0	#NULL!	1	1	1	1	1	2	1	1	1	0	0
29633131002	1	1	0	0	9	0	3	0	3	1	1	0	0	0	0	0	8	80	0	1	0	0	0	1	3	1	3	0	1	0	0	1	0	0	0	0	1	#NULL!	1	1	1	1	1	2	1	0	0	0	0
26557631101	0	0	0	0	8	0	3	3	2	3	3	0	3	2	3	0	22	58	1	1	1	1	1	1	5	1	2	0	1	0	1	0	1	1	0	0	0	#NULL!	0	0	0	0	0	2	1	0	1	0	1
14401631901	0	0	0	0	8	0	1	0	0	0	3	0	0	3	1	0	8	70	0	0	1	1	1	1	5	1	3	1	1	1	0	0	0	0	0	0	1	#NULL!	1	0	0	0	0	2	1	1	1	0	0
32113130801	1	0	0	0	10	1	1	1	0	0	2	0	0	3	0	0	7	62	0	1	1	1	1	0	4	1	3	1	1	0	1	1	0	0	1	0	0	#NULL!	1	1	1	1	1	2	1	1	1	0	1
03110630202	0	0	0	0	7	0	0	0	0	0	3	0	3	3	0	0	9	64	0	1	1	1	1	1	4	1	1	1	1	0	0	0	0	1	0	1	0	#NULL!	1	0	0	0	0	2	1	1	1	0	0
21242821102	1	0	0	0	7	1	0	0	0	0	3	0	0	3	0	0	6	68	0	1	1	1	1	1	1	1	1	1	0	0	0	0	1	0	1	1	1	#NULL!	1	1	1	1	1	2	1	1	0	0	0
10510211802	1	0	0	0	6	1	1	0	0	0	3	0	0	3	1	0	8	62	0	1	1	0	1	1	5	1	1	0	0	0	0	0	1	1	0	0	0	#NULL!	0	0	0	0	0	2	1	0	0	0	0
15047812101	0	0	0	0	6	0	0	0	0	0	1	0	1	3	0	3	8	54	0	1	1	1	1	1	5	1	1	0	0	1	1	0	0	0	1	0	0	#NULL!	1	1	1	1	1	2	1	0	0	1	1
15463122502	1	0	0	0	6	1	0	0	0	0	3	0	0	3	0	0	6	60	0	1	1	1	1	1	4	1	2	1	1	0	0	0	1	0	1	1	0	#NULL!	1	1	1	1	1	2	1	1	1	0	0
20245412401	0	1	1	1	5	0	2	2	2	1	2	0	1	2	1	0	13	72	1	1	1	1	0	1	4	1	3	0	1	0	1	0	0	1	0	0	1	#NULL!	1	0	0	0	0	2	0	0	1	1	1
03404321202	1	0	0	0	5	1	2	2	1	0	3	0	1	0	0	0	9	63	0	1	1	1	1	1	4	1	3	1	1	1	1	1	1	0	1	0	0	#NULL!	1	1	1	1	1	2	1	1	1	1	1
09400420102	0	1	0	0	8	0	1	0	0	0	3	0	1	3	0	0	8	54	0	1	1	1	1	1	1	1	4	1	1	1	1	1	1	0	0	0	1	#NULL!	1	0	0	0	0	2	1	1	0	0	1
01010420302	0	0	0	0	8	0	3	2	2	1	3	2	2	2	1	2	20	66	1	0	1	1	1	1	5	2	#NULL!	0	0	0	0	0	0	0	0	0	0	#NULL!	1	0	0	0	0	2	0	0	0	0	0
03404331802	0	0	0	0	6	0	1	3	2	2	2	0	0	1	0	0	11	81	1	0	1	1	1	1	5	1	2	1	0	0	0	1	1	0	1	0	1	#NULL!	1	1	1	0	0	2	0	1	0	0	0
15385930301	0	0	0	0	9	0	3	1	0	1	3	0	1	3	0	0	12	55	1	1	1	1	1	0	5	1	1	1	0	0	0	0	0	0	0	0	0	#NULL!	1	0	1	0	0	2	0	1	0	0	0
16243122801	0	0	0	0	7	0	2	2	2	3	0	0	0	0	0	0	9	72	0	0	1	0	1	1	4	1	2	1	1	0	0	0	1	1	0	0	0	#NULL!	1	1	1	1	1	2	1	0	1	0	0
26167610101	1	1	1	0	8	0	3	3	3	0	3	3	3	0	3	3	24	58	1	1	1	1	0	1	4	1	1	0	1	0	0	1	1	0	1	0	0	#NULL!	1	1	1	1	1	2	1	0	1	0	0
13555931302	1	0	0	0	10	1	0	0	0	0	3	0	3	3	0	0	9	73	0	1	1	1	1	1	2	1	4	1	1	0	1	1	1	0	0	1	1	#NULL!	1	1	1	0	0	2	1	1	1	0	1
29633122702	0	1	1	0	5	0	2	2	1	2	0	3	3	3	0	0	16	48	1	0	1	1	0	0	5	1	2	1	0	1	1	1	0	0	0	0	1	#NULL!	0	0	0	0	0	2	0	1	0	0	1
20742831801	1	0	0	1	8	0	0	0	1	0	3	0	0	3	0	0	7	56	0	1	1	1	1	1	3	1	1	0	1	1	0	0	0	1	1	1	0	#NULL!	1	1	1	1	1	2	1	1	0	1	0
28550211102	1	1	1	0	6	1	0	1	0	1	2	0	0	3	0	0	7	58	0	1	1	1	1	1	5	1	3	1	0	0	1	1	0	0	1	1	1	#NULL!	1	0	0	0	0	2	1	1	0	0	1
29824530202	0	0	0	0	8	0	2	0	2	0	2	1	2	2	0	0	11	70	1	1	1	1	1	1	2	1	1	1	1	0	1	0	0	0	1	0	0	#NULL!	1	1	1	1	1	2	0	1	0	0	0
32530612402	0	0	0	0	6	0	1	0	0	0	3	0	1	3	1	0	9	54	0	1	1	1	1	1	4	1	4	1	1	0	0	1	0	0	0	1	1	#NULL!	1	0	0	0	0	2	1	0	0	0	0
11013112302	1	0	0	0	7	1	2	2	1	2	3	0	0	3	0	0	13	56	1	1	1	1	1	1	4	1	3	1	0	0	1	0	0	1	0	1	1	#NULL!	1	1	1	1	1	2	1	1	0	0	1
21115410501	0	1	0	0	7	0	3	0	0	0	3	0	1	3	0	0	10	66	1	1	1	1	1	1	3	1	3	1	1	0	1	0	0	1	1	0	1	#NULL!	1	1	1	1	1	2	1	1	1	0	1
26605911401	0	0	0	0	6	0	3	2	3	1	3	0	2	1	0	0	15	55	1	0	1	0	1	1	3	1	2	1	1	1	0	0	0	0	0	0	0	#NULL!	1	1	1	1	1	2	1	1	1	1	0
33605921501	0	1	0	0	6	0	2	2	1	0	2	0	1	1	1	0	10	54	1	1	1	1	1	1	5	1	1	0	1	0	0	0	1	1	0	1	0	#NULL!	1	1	1	1	1	2	0	1	1	0	0
15047820802	0	0	0	1	8	0	0	3	0	0	3	1	0	3	1	3	14	72	1	1	1	0	1	1	4	1	3	0	1	0	0	0	0	1	0	1	1	#NULL!	1	0	0	0	1	2	1	0	1	0	0
16115922102	0	0	0	0	7	0	2	3	0	3	2	2	0	0	0	2	14	60	1	1	1	1	1	1	5	1	3	1	1	1	1	0	0	0	0	0	0	#NULL!	0	1	1	1	1	2	1	1	0	0	1
03467612401	0	1	0	0	5	0	0	2	3	3	3	3	3	1	0	0	18	56	1	0	1	1	0	0	5	1	4	0	1	0	0	0	0	0	0	0	0	#NULL!	1	0	0	0	0	2	0	0	0	0	0
11013132202	1	1	0	0	4	1	0	0	2	1	3	0	2	3	0	0	11	74	1	1	1	1	1	1	4	1	2	1	0	0	0	0	0	0	0	0	0	#NULL!	1	1	1	1	1	2	1	0	0	0	0
05405430802	0	1	0	1	8	0	2	2	0	2	3	0	0	3	0	0	12	58	1	1	1	1	0	1	5	1	4	1	0	0	0	1	1	0	0	0	0	#NULL!	1	0	0	0	0	2	1	1	0	0	0
05604331301	0	1	0	0	8	0	0	0	1	0	0	1	0	3	0	0	5	58	0	0	1	1	1	1	3	1	4	1	0	0	0	1	0	0	0	0	0	#NULL!	0	0	0	0	0	2	0	1	0	0	0
06044012401	1	1	0	0	7	1	0	3	2	1	3	0	0	3	2	0	14	59	1	1	1	1	1	1	4	1	4	1	1	0	0	0	0	0	1	1	1	#NULL!	1	1	1	1	0	2	1	1	1	0	0
29167612102	0	1	0	0	4	0	2	2	1	2	1	1	3	2	0	0	14	86	1	0	0	0	1	1	5	1	3	0	0	0	0	1	0	0	0	0	1	#NULL!	0	0	0	0	0	2	0	0	0	0	0
16115922002	0	0	1	1	6	1	0	0	0	2	0	0	1	1	1	0	5	75	0	1	1	1	1	1	3	1	1	1	0	1	1	0	0	1	0	1	0	#NULL!	1	0	0	0	0	2	1	1	0	1	1
15827810602	0	1	0	0	7	0	2	0	2	3	1	0	2	2	1	0	13	73	1	0	1	1	1	1	5	2	#NULL!	0	0	0	0	0	0	0	0	0	0	#NULL!	1	0	0	0	0	2	1	0	0	0	0
10820632901	0	1	0	0	5	1	3	2	3	3	2	1	2	0	3	0	19	68	1	1	1	1	1	1	5	1	4	0	0	1	0	1	0	0	1	1	0	#NULL!	1	1	1	1	1	2	1	0	0	1	1
27040220502	0	1	0	0	6	0	3	2	3	3	0	1	3	0	1	1	17	71	1	1	1	1	1	1	3	1	2	1	0	0	0	0	0	0	0	0	0	#NULL!	0	0	0	0	0	2	0	0	0	0	0
07498121102	0	0	0	0	8	0	0	3	2	2	2	0	0	3	0	0	12	57	1	1	1	0	1	1	4	1	3	1	1	0	0	0	0	0	1	0	0	#NULL!	1	0	0	0	0	2	0	1	1	0	0
29633122302	1	0	0	0	8	1	3	0	1	3	1	0	1	1	1	0	11	54	1	1	1	1	0	1	5	1	3	1	1	0	1	1	0	1	0	0	0	#NULL!	1	1	1	1	1	2	1	1	1	1	0
20530420701	1	1	0	0	8	1	0	0	0	0	3	0	0	3	0	0	6	71	0	0	0	0	1	1	4	#NULL!	#NULL!	0	0	0	0	0	0	0	0	0	0	#NULL!	1	1	1	1	0	2	1	0	0	0	0
01020632902	0	0	0	0	4	0	3	0	3	3	0	0	3	0	3	2	17	56	1	1	1	1	0	0	5	1	1	1	0	0	1	1	1	0	1	0	0	#NULL!	1	0	0	1	1	2	1	1	0	0	1
24270212802	0	0	0	0	9	0	0	2	1	1	0	2	0	2	2	1	11	56	1	1	1	1	1	1	3	1	3	1	1	1	0	1	1	0	1	0	0	#NULL!	1	0	0	0	0	2	1	1	1	0	0
24460430901	0	0	0	0	7	0	1	2	1	1	1	0	0	2	2	0	10	80	1	1	1	1	0	1	4	1	1	1	0	1	0	0	0	1	0	1	0	#NULL!	1	0	0	0	0	2	1	1	0	1	0
15467610801	0	0	0	0	7	0	1	2	0	2	0	0	2	3	0	0	10	67	1	0	1	1	1	1	4	1	1	0	1	0	0	0	0	1	0	1	1	#NULL!	1	0	0	0	0	1	1	0	0	0	0
07463130501	1	0	0	0	5	1	2	0	1	1	1	0	2	2	0	0	9	65	0	1	1	1	0	1	5	2	#NULL!	0	0	0	0	0	0	0	0	0	0	#NULL!	1	1	1	1	1	2	0	0	0	0	0
16115930302	1	1	1	1	8	1	2	0	2	3	0	0	0	2	0	0	9	69	0	1	1	1	1	1	4	1	3	1	1	1	0	0	0	0	1	1	0	#NULL!	1	1	0	0	0	2	1	1	1	1	0
29402830601	0	0	0	0	9	0	0	0	0	1	1	1	0	3	0	0	6	69	0	1	1	1	1	1	5	1	4	1	1	0	1	0	1	0	0	0	1	#NULL!	1	1	1	1	1	2	1	1	1	1	1
32407831601	0	1	0	0	8	0	1	2	2	3	2	0	0	3	0	0	13	70	1	0	0	0	1	1	4	1	2	1	1	0	0	0	1	1	1	0	0	#NULL!	1	1	1	1	1	2	1	1	1	0	0
05630220902	0	0	0	0	7	0	0	0	0	0	3	0	0	2	0	0	5	64	0	1	1	1	1	1	4	1	2	1	1	0	0	0	1	0	0	0	1	#NULL!	1	0	0	0	0	2	1	1	1	0	0
11827610101	1	0	0	0	7	1	0	0	0	0	0	0	0	0	0	0	0	56	0	1	1	1	1	1	4	1	2	1	1	0	1	0	0	0	0	1	0	#NULL!	1	1	1	1	1	2	1	1	1	0	1
32014630302	1	0	0	0	8	0	0	0	0	1	3	0	0	3	0	0	7	57	0	1	1	1	1	1	4	1	4	1	1	1	0	0	0	1	1	1	0	#NULL!	1	1	1	1	1	2	1	1	0	0	0
12249031901	0	0	0	0	4	0	1	1	1	2	1	0	2	1	2	0	11	70	1	1	1	1	0	0	5	1	2	1	1	0	1	0	0	0	1	1	0	#NULL!	1	1	1	1	1	2	1	1	0	0	0
01044610502	0	0	0	0	10	0	2	2	2	0	3	2	2	0	0	0	13	50	1	1	1	1	1	1	3	1	3	1	1	0	0	0	1	0	0	0	1	#NULL!	1	1	0	0	0	2	1	1	1	1	0
06403331101	0	1	1	0	5	0	1	2	1	0	2	1	1	1	1	0	10	61	1	1	1	1	1	1	4	1	4	1	1	1	1	0	0	0	0	1	1	#NULL!	1	1	1	1	1	2	0	1	1	1	1
17115931302	1	1	0	0	7	1	0	2	3	3	2	0	0	1	0	0	11	66	1	1	1	1	1	1	5	1	1	1	0	0	0	0	1	0	0	1	0	#NULL!	1	1	1	1	1	2	1	0	0	0	0
33463112602	0	1	0	0	9	0	1	1	1	3	3	0	2	3	0	0	14	67	1	1	1	1	1	1	5	1	4	1	0	0	0	0	0	1	0	0	0	#NULL!	1	0	0	0	0	2	1	0	0	0	0
16823122202	1	1	0	0	9	0	0	0	0	0	0	0	0	0	0	0	0	68	0	1	1	0	1	1	4	1	2	1	0	0	0	0	1	1	0	0	0	#NULL!	1	1	1	0	0	2	1	1	0	0	0
21242831702	1	0	0	0	6	1	0	0	0	0	0	0	0	3	0	0	3	63	0	1	1	1	1	1	4	1	2	1	1	0	0	0	0	0	0	1	0	#NULL!	1	1	1	1	0	2	0	0	1	0	0
17553121901	0	0	0	0	7	0	0	0	0	0	1	0	0	2	0	0	3	67	0	1	1	1	1	1	5	1	4	1	1	0	0	1	0	0	1	1	0	#NULL!	1	1	1	1	1	2	1	1	1	0	0
20245420902	0	1	0	0	7	0	0	1	1	0	2	0	1	3	0	0	8	65	0	1	1	1	1	1	4	1	2	1	1	1	0	1	0	0	1	1	0	#NULL!	1	1	1	1	1	2	1	1	1	1	0
13555920102	1	0	0	0	7	1	0	0	0	0	3	0	0	3	0	0	6	58	0	1	1	1	1	1	2	1	3	1	1	0	1	1	0	0	1	0	1	#NULL!	0	0	0	0	0	2	1	0	0	0	0
24460421301	1	0	0	0	6	0	1	2	1	1	3	0	0	2	0	0	10	69	1	1	1	1	0	1	4	1	4	1	1	0	0	0	0	1	1	1	0	#NULL!	1	1	1	1	1	2	1	1	0	0	0
26630622102	1	1	0	0	6	1	2	2	1	2	3	2	0	2	0	0	14	76	1	0	0	1	0	1	4	#NULL!	#NULL!	0	0	0	0	0	0	0	0	0	0	#NULL!	1	0	0	0	0	2	0	0	0	0	0
21242831701	0	0	0	0	8	0	0	0	0	0	3	0	0	3	0	0	6	63	0	1	1	1	0	1	4	1	3	1	0	1	1	1	0	1	1	1	1	#NULL!	1	1	1	1	1	1	1	1	0	0	1
03047612801	0	1	0	0	5	0	0	2	2	0	0	0	1	0	0	1	6	77	0	0	1	1	1	1	4	1	3	1	1	1	1	0	0	1	1	1	1	#NULL!	1	1	1	1	1	2	0	0	1	1	0
24111611401	0	0	0	0	6	0	2	0	0	0	3	0	3	3	0	0	11	77	1	1	1	1	1	1	2	1	4	1	1	1	0	0	0	0	0	0	0	#NULL!	1	0	0	0	0	1	1	1	0	0	0
16823131602	1	1	0	0	7	1	0	0	0	0	3	0	0	3	0	0	6	64	0	1	1	1	1	1	4	1	3	1	1	0	0	1	0	1	0	1	1	#NULL!	1	1	1	1	1	2	1	1	1	0	0
19403731802	1	0	0	0	6	1	0	0	0	0	2	0	0	3	0	0	5	62	0	1	1	1	1	1	4	1	4	1	0	1	1	0	0	0	0	0	1	#NULL!	1	1	1	1	1	2	1	1	1	1	1
27040232602	0	1	0	0	4	0	3	2	2	3	2	3	3	1	1	0	20	72	1	1	1	1	1	1	4	1	3	1	1	0	1	0	0	1	0	0	0	#NULL!	0	0	0	0	0	2	0	1	0	0	1
33605931602	1	0	0	0	6	1	0	0	0	0	3	0	0	3	0	0	6	76	0	1	1	1	0	1	3	1	2	1	1	1	0	1	1	1	0	0	0	#NULL!	1	1	1	0	0	2	1	0	0	0	0
32404532301	1	1	1	0	8	0	0	0	0	2	3	0	0	3	0	0	8	67	0	1	1	1	1	1	4	2	#NULL!	0	0	0	0	0	0	0	0	0	0	#NULL!	1	1	1	1	1	2	0	0	0	0	0
29600632201	0	0	0	0	7	0	0	3	1	2	3	0	0	3	0	0	12	72	1	0	1	1	1	1	5	1	1	1	0	0	1	0	1	0	0	0	1	#NULL!	1	1	1	0	0	2	1	1	0	0	1
01403120701	1	0	0	0	9	1	0	0	0	0	3	0	0	3	0	0	6	71	0	1	1	1	1	1	2	1	4	1	1	1	1	1	0	1	0	1	1	#NULL!	1	1	1	1	1	2	1	1	0	1	0
12409920402	0	1	1	0	8	0	2	0	2	0	3	3	0	3	3	0	16	58	1	1	1	1	0	1	5	1	3	0	0	0	1	0	0	0	0	1	1	#NULL!	0	0	0	0	0	2	1	0	0	0	1
08967622402	1	0	0	0	5	0	3	2	2	1	3	0	3	2	0	1	17	81	1	0	1	1	1	1	3	1	4	1	0	1	0	1	0	1	1	0	0	#NULL!	1	0	0	0	0	2	1	1	0	1	0
27040221302	0	0	0	0	3	0	0	2	0	3	2	0	2	3	0	0	12	77	1	1	1	1	1	1	5	1	3	1	1	0	0	1	0	0	0	0	0	#NULL!	1	1	1	0	0	2	1	1	1	0	1
33040431601	0	1	0	0	8	0	3	3	3	2	3	0	3	0	0	0	17	64	1	0	1	1	1	1	5	1	4	0	0	0	1	0	0	0	1	0	0	#NULL!	0	0	0	0	0	2	0	0	0	0	1
29743931801	1	0	0	0	8.5	1	1	1	0	0	3	0	0	3	0	0	8	82	0	1	1	1	1	1	4	1	4	0	0	0	0	0	1	0	0	0	0	#NULL!	1	1	1	0	0	2	1	0	0	0	0
29824532501	1	0	0	0	8	1	1	2	2	0	3	0	0	2	0	0	10	63	1	1	1	0	1	1	3	1	1	1	1	1	1	0	0	1	1	1	0	#NULL!	1	0	0	0	0	2	1	1	1	1	1
29863130102	0	0	0	0	8	0	0	0	0	0	3	0	0	3	0	0	6	57	0	1	1	1	0	1	2	1	1	1	0	0	0	1	1	1	1	1	0	#NULL!	1	1	1	0	0	1	1	0	0	0	0
07537620201	0	0	0	0	5	0	0	0	0	0	2	0	3	2	0	0	7	55	0	1	1	1	0	1	5	2	#NULL!	0	0	0	0	0	0	0	0	0	0	#NULL!	1	0	0	0	0	2	1	0	0	0	0
16010410402	0	0	0	0	8	0	0	0	0	0	3	0	0	3	0	1	7	71	0	1	1	1	1	1	4	1	3	1	1	0	1	0	0	1	1	1	1	#NULL!	1	1	1	1	1	2	1	0	0	0	0
32468111002	0	0	0	0	5	0	0	1	0	0	3	0	0	3	0	0	7	70	0	0	1	0	0	1	5	1	2	1	0	0	0	0	1	1	1	0	1	#NULL!	1	1	1	1	1	2	1	1	1	0	0
06048112701	1	1	0	0	6	1	0	0	0	0	3	0	1	3	0	0	7	58	0	1	1	0	0	1	5	1	2	1	0	1	0	1	0	0	1	1	1	#NULL!	1	1	1	1	1	2	1	0	0	1	0
06460411701	1	0	0	0	8	1	0	0	0	0	3	0	0	3	0	0	6	73	0	1	1	1	1	1	4	1	3	1	0	0	1	1	0	1	0	0	0	#NULL!	1	1	0	0	0	2	1	1	1	0	1
29608121001	1	1	0	0	8	1	0	0	0	0	3	0	0	3	0	0	6	83	0	0	1	0	0	1	4	1	2	1	1	0	0	0	1	0	0	0	0	#NULL!	1	1	1	1	0	2	0	1	1	0	0
29402831001	0	1	0	0	6	0	1	2	1	1	2	1	0	2	1	0	11	83	1	1	1	1	1	1	4	1	3	1	1	0	0	0	0	1	1	0	0	#NULL!	1	1	1	1	1	2	1	1	1	0	0
13555931602	0	1	0	0	8	0	2	2	2	1	2	1	3	2	0	0	15	53	1	0	0	0	1	1	5	1	2	1	0	1	0	0	1	0	1	0	1	#NULL!	1	0	0	0	0	2	0	1	0	1	0
17553110901	1	0	0	1	7	0	0	0	0	0	3	0	0	3	1	0	7	78	0	1	1	0	1	1	4	1	2	1	0	0	0	1	1	0	1	0	0	#NULL!	1	1	0	0	0	2	1	1	0	0	0
06044030401	1	1	0	0	12	1	0	3	2	3	3	0	0	3	0	2	16	74	1	1	1	0	0	1	4	1	3	0	1	1	1	0	0	0	0	0	0	#NULL!	1	1	1	1	1	2	1	0	1	0	1
24460412101	0	1	0	0	5	0	2	0	3	2	2	0	3	2	0	0	14	79	1	1	1	1	1	1	4	1	1	1	0	0	1	0	1	0	0	0	0	#NULL!	1	1	1	1	1	2	1	1	0	0	1
32468132102	1	0	0	0	8	1	1	0	0	0	3	0	0	3	0	0	7	78	0	0	0	1	0	1	4	1	1	0	1	0	0	1	0	1	0	1	1	#NULL!	1	1	0	0	0	2	1	0	1	0	0
32634621702	1	1	1	0	3	1	2	2	2	0	0	0	3	0	1	2	12	70	1	1	1	1	0	1	5	1	2	1	0	0	0	0	1	1	0	0	0	#NULL!	1	1	0	0	0	2	0	0	0	0	0
28825122102	1	1	0	0	8	0	0	0	0	0	0	0	0	2	0	0	2	65	0	1	1	1	1	1	2	1	3	0	1	0	0	0	0	0	1	1	1	#NULL!	1	1	1	1	1	2	1	1	1	0	0
05630210801	1	0	0	0	8	1	0	0	0	0	3	0	0	3	0	0	6	66	0	1	1	1	1	0	4	1	4	1	1	0	0	0	1	0	0	0	0	#NULL!	1	1	1	0	0	2	1	0	0	0	0
29863130502	0	0	0	0	7	0	2	3	3	3	0	0	3	1	2	3	20	57	1	1	1	1	1	1	4	1	2	1	1	0	0	1	1	1	0	0	1	#NULL!	1	0	0	0	0	2	0	1	0	0	0
26605921802	0	1	0	0	6	0	2	2	2	2	2	1	2	2	0	0	15	71	1	1	1	1	1	1	5	1	3	1	1	0	1	0	0	1	1	0	1	#NULL!	1	1	1	1	1	2	1	1	1	0	1
16243121001	0	0	0	1	5	0	2	2	2	0	2	0	0	3	0	0	11	72	1	1	1	0	0	1	4	1	3	0	0	0	1	0	0	0	0	0	1	#NULL!	1	0	0	0	0	2	1	0	0	0	0
05630212702	1	0	0	0	5	0	1	1	0	0	2	0	2	2	0	0	8	63	0	1	1	1	1	1	4	1	1	0	1	0	0	1	1	1	0	0	0	#NULL!	1	1	1	1	0	2	1	0	1	0	0
26630630602	0	1	0	0	4	0	0	0	0	0	0	2	1	2	0	0	5	57	0	1	1	1	0	1	4	1	2	1	1	1	1	0	1	0	0	0	0	#NULL!	1	1	1	1	1	2	1	1	1	1	1
16243121801	0	0	0	0	8	0	0	2	0	0	3	0	0	3	0	0	8	77	0	1	1	0	1	1	4	1	1	1	0	0	0	1	1	1	1	0	0	#NULL!	1	0	0	0	0	2	0	0	0	0	0
05405411802	0	0	0	0	6	0	0	0	0	0	3	0	0	3	0	0	6	80	0	1	1	1	1	1	4	1	1	0	0	0	0	0	1	0	0	1	0	#NULL!	1	1	1	1	1	2	1	0	0	0	0
29743912201	0	0	0	0	6	0	2	1	1	1	3	0	1	3	0	0	12	61	1	1	1	1	0	1	4	1	4	1	1	1	1	1	0	0	1	0	0	#NULL!	1	0	0	0	0	2	1	1	0	1	1
07823331601	1	0	0	0	5	1	2	3	3	2	1	0	2	1	0	0	14	56	1	1	1	1	1	1	5	1	2	1	1	1	0	1	0	0	0	0	0	#NULL!	1	1	1	1	0	2	1	1	1	0	0
14115412101	0	1	0	1	7	1	0	0	0	3	2	2	0	2	2	3	14	78	1	0	1	0	0	1	5	1	1	0	1	0	0	0	1	1	0	1	0	#NULL!	0	0	0	0	0	2	1	0	0	0	0
15405831302	1	1	0	0	5	1	2	0	1	0	2	0	0	3	1	0	9	92	0	1	0	0	0	1	5	2	1	0	0	0	0	0	0	0	0	0	0	#NULL!	0	0	0	0	0	2	0	0	0	0	0
01820621202	0	0	0	0	12	0	0	0	0	0	0	0	0	0	0	0	0	58	0	1	1	1	0	1	5	1	4	1	0	0	0	0	0	1	1	1	1	#NULL!	0	0	0	0	0	2	1	1	0	0	0
29743910901	1	0	0	0	8	1	2	0	0	0	2	0	0	3	0	0	7	77	0	1	1	1	1	1	2	1	4	1	1	1	1	1	0	0	0	0	1	#NULL!	1	1	1	1	1	2	1	1	1	1	0
32404532201	1	1	1	0	6	1	1	1	1	0	3	0	0	3	0	0	9	58	0	1	1	1	0	1	3	1	4	1	1	1	0	1	0	0	0	1	0	#NULL!	1	0	0	0	0	2	0	1	1	1	0
21115420401	1	1	0	0	6	1	3	1	1	1	3	0	1	3	0	1	14	71	1	1	1	1	1	1	4	1	3	0	1	0	0	1	0	1	1	1	0	#NULL!	1	1	1	1	1	2	0	0	1	0	0
16823131401	1	0	0	0	6	0	0	0	0	0	3	0	0	2	0	0	5	68	0	1	1	1	1	1	3	1	2	1	1	1	0	1	1	0	0	1	1	#NULL!	1	1	1	1	1	2	1	1	1	0	0
33040420401	0	0	0	0	9	0	2	0	1	1	2	0	0	2	0	0	8	55	0	1	1	1	1	1	3	1	1	1	1	1	0	0	0	0	1	0	1	#NULL!	1	1	1	1	1	2	1	1	1	1	0
01405120201	0	1	1	0	12	0	0	0	1	0	3	0	0	3	0	0	7	75	0	0	1	1	1	1	3	1	3	0	0	0	1	0	0	0	0	0	1	#NULL!	0	0	0	0	0	2	0	0	0	0	1
29863111401	1	1	1	1	8	0	1	0	1	0	2	0	0	3	1	0	8	70	0	1	1	1	0	1	4	1	3	0	0	0	0	1	0	0	0	1	1	#NULL!	1	1	1	1	1	2	1	0	0	0	0
06554611701	1	1	0	0	8	1	0	1	1	0	3	0	1	2	0	0	8	58	0	1	1	0	1	1	2	1	3	1	1	1	0	1	1	1	1	1	0	#NULL!	1	1	1	1	1	2	1	1	1	1	1
06044021601	1	1	1	0	8	1	0	0	0	0	3	0	0	3	0	0	6	52	0	1	1	1	0	1	3	1	3	1	1	1	1	0	0	1	0	0	0	#NULL!	1	1	1	1	1	2	1	1	1	0	1
05605910802	1	0	0	0	3	1	3	0	3	1	3	0	3	1	3	1	18	63	1	1	1	1	1	1	3	1	4	1	0	0	0	0	1	0	0	0	0	#NULL!	1	1	0	0	0	2	1	1	0	0	0
08967622102	0	0	0	0	6	0	0	0	0	0	3	0	1	3	0	0	7	61	0	1	1	1	1	1	2	1	1	1	1	1	1	1	1	1	1	0	0	#NULL!	1	1	1	1	1	2	1	1	0	1	1
03467632002	0	0	0	0	10	0	1	2	0	2	3	0	1	3	0	0	12	68	1	0	0	0	1	1	4	1	3	1	1	0	1	0	0	0	0	1	1	#NULL!	1	1	1	1	1	2	1	1	1	1	1
26272830501	1	0	0	0	10	0	0	0	0	0	2	0	1	3	0	0	6	55	0	1	1	1	1	1	5	1	2	1	0	1	0	0	0	0	0	1	0	#NULL!	1	1	1	1	0	2	1	0	0	0	1
19403710501	0	0	0	0	3	1	0	0	0	0	3	0	3	3	0	0	9	58	0	1	1	1	0	1	4	1	1	1	1	0	1	0	1	1	1	1	0	#NULL!	1	0	1	1	1	2	1	1	1	0	1
15115630502	0	0	1	0	3	0	0	2	1	3	0	0	3	2	1	0	12	77	1	1	1	1	1	1	4	1	3	1	1	0	1	1	0	0	0	0	1	#NULL!	1	0	0	0	0	2	1	1	1	0	1
11013110801	1	1	0	0	8	1	1	1	2	0	2	2	1	3	0	0	12	69	1	0	1	1	1	1	4	1	2	1	1	1	0	0	0	0	0	1	0	#NULL!	1	1	1	1	1	2	0	1	1	1	0
29633131102	0	0	0	0	10	0	0	0	0	0	3	0	3	3	0	3	12	61	1	1	1	1	1	1	4	1	3	1	1	0	1	1	0	0	0	0	0	#NULL!	1	1	1	1	1	2	1	1	1	0	1
17553130402	0	0	0	0	5	0	1	0	0	0	3	0	0	2	1	0	7	57	0	1	1	1	1	1	3	1	4	1	1	0	1	0	0	0	0	1	1	#NULL!	1	1	1	1	1	2	1	1	1	0	1
10820621702	1	0	0	0	7	1	1	1	2	0	1	0	0	1	0	0	6	56	0	1	1	1	1	1	4	1	1	0	0	1	1	0	1	1	0	0	0	#NULL!	1	1	1	1	1	2	1	0	0	0	0
29633130601	1	1	1	0	8	1	0	0	0	0	3	0	0	3	0	0	6	72	0	1	1	1	1	1	4	1	4	1	0	0	0	0	1	1	0	1	1	#NULL!	1	1	1	1	1	2	0	0	0	0	0
29863121201	0	0	0	0	3	0	0	2	0	0	3	0	2	2	0	0	9	59	0	1	1	1	1	1	4	1	3	1	1	0	0	1	0	0	1	1	1	#NULL!	1	0	0	0	0	2	1	1	1	0	1
20402830401	0	0	0	0	7	0	1	2	3	3	3	1	1	2	0	0	16	58	1	0	0	0	1	1	4	1	2	1	1	0	0	1	0	0	0	1	0	#NULL!	1	0	0	0	0	2	0	1	1	0	0
29402821802	1	1	0	0	6	1	0	0	0	0	0	0	0	3	0	0	3	93	0	1	0	1	1	1	2	1	3	1	1	0	0	0	0	1	0	1	0	#NULL!	1	1	1	1	1	2	1	0	1	0	0
29743920201	0	1	0	0	12	0	2	3	2	2	2	3	0	2	2	2	20	77	1	1	1	1	0	1	5	2	4	0	0	0	0	0	0	0	0	0	0	#NULL!	1	0	0	0	0	2	0	0	0	0	0
05630212302	1	0	1	0	6	1	1	1	0	1	2	0	2	2	0	0	9	68	0	1	1	1	1	1	4	1	3	1	1	1	0	1	0	0	0	0	1	#NULL!	1	1	0	0	0	2	1	1	1	1	0
28015421702	1	1	1	1	3	0	3	2	3	0	0	0	3	0	3	1	15	75	1	1	1	1	1	1	5	1	2	1	1	1	0	0	0	0	0	1	1	#NULL!	1	1	1	0	0	2	1	1	1	1	0
20530420301	1	1	1	0	5	1	3	1	0	0	2	0	3	2	1	0	12	73	1	1	1	1	1	1	3	1	2	0	0	0	0	1	0	0	1	0	1	#NULL!	1	0	0	0	0	2	0	0	0	0	0
10400411101	0	0	0	0	5	1	2	2	2	0	2	0	3	1	1	0	13	64	1	1	1	1	1	1	4	1	4	1	1	1	1	1	1	0	0	0	1	#NULL!	1	0	0	0	0	2	1	0	1	1	1
07550420902	1	1	0	0	6	0	0	0	1	1	1	0	0	2	0	0	5	85	0	1	1	1	1	1	4	1	2	1	1	1	0	0	0	0	1	1	1	#NULL!	1	1	1	1	1	2	1	1	1	1	1
15827831301	1	0	0	0	7	1	2	0	2	1	1	0	0	1	0	0	7	72	0	1	1	1	1	1	4	1	1	0	1	0	0	1	1	1	0	0	1	#NULL!	1	1	1	1	1	2	1	0	0	0	0
29633112201	1	0	0	0	8	1	0	0	1	0	3	0	0	2	0	0	6	62	0	1	1	1	1	1	4	1	3	1	1	0	0	0	1	1	1	1	1	#NULL!	1	1	1	1	1	2	1	1	1	0	1
01464320901	0	0	0	0	8	0	0	1	1	1	2	0	1	3	1	0	10	59	1	1	1	1	1	1	3	1	2	1	0	0	0	1	0	1	0	1	0	#NULL!	1	0	0	0	0	2	1	1	0	0	0
10820630202	0	0	0	0	6	0	3	2	2	1	3	3	1	1	2	2	20	70	1	1	1	1	1	1	5	1	1	0	0	0	0	1	1	1	0	1	0	#NULL!	1	1	1	1	1	2	1	0	0	0	0
11600621901	1	1	0	0	6.5	1	0	1	0	1	2	0	2	2	0	0	8	67	0	1	1	1	0	1	4	1	1	1	1	0	0	0	1	1	0	0	0	#NULL!	1	1	1	1	1	2	1	1	1	0	1
26605920201	0	0	0	0	7	0	2	3	3	3	2	0	1	0	0	0	14	70	1	1	0	0	0	0	5	1	4	0	1	1	0	1	0	0	0	0	1	#NULL!	0	0	0	0	0	2	1	0	1	1	0
05660411702	1	0	0	0	6	1	0	0	0	0	1	0	1	1	0	0	3	73	0	1	1	1	0	1	4	2	#NULL!	0	0	0	0	0	0	0	0	0	0	#NULL!	1	0	0	0	0	2	1	0	0	0	0
03404321201	0	0	0	0	8	0	2	0	0	0	0	0	0	0	2	0	4	55	0	1	1	1	1	1	5	1	2	1	1	0	0	0	0	0	0	1	0	#NULL!	1	1	1	1	1	1	1	1	1	0	0
29167631802	0	0	0	0	6	0	0	2	1	0	3	1	0	2	0	0	9	66	0	0	1	1	1	1	4	1	1	1	0	0	0	0	1	1	1	1	0	#NULL!	1	0	0	0	0	2	0	0	1	0	0
10825922602	0	1	0	0	6	0	1	1	1	1	2	1	1	2	1	1	12	71	1	1	1	1	1	1	3	2	#NULL!	0	0	0	0	0	0	0	0	0	0	#NULL!	0	0	0	0	0	2	0	0	0	0	0
05604331802	1	0	0	0	7	1	0	1	0	1	1	0	0	3	0	0	6	66	0	1	1	1	0	1	4	1	3	1	1	0	0	1	0	1	0	1	0	#NULL!	1	1	1	1	1	2	0	1	1	0	0
14115431401	0	0	0	1	8	0	2	2	2	0	0	0	2	2	0	0	10	61	1	0	0	1	1	1	4	1	1	1	0	0	1	1	1	1	0	0	0	#NULL!	0	0	0	0	0	2	0	0	0	0	1
32530622201	0	0	0	0	4	0	1	1	1	0	1	0	3	1	1	0	9	50	0	1	1	1	0	1	4	1	3	1	1	1	1	0	0	0	0	0	0	#NULL!	1	1	0	0	0	2	1	1	1	1	1
06403321602	1	0	0	0	6	1	2	2	1	1	1	1	0	1	3	3	15	60	1	1	1	1	0	1	4	1	2	1	0	0	1	0	1	0	0	0	0	#NULL!	1	1	1	1	1	2	1	1	0	0	1
06403322301	0	1	0	0	8	0	0	0	0	0	3	0	0	3	3	0	9	63	0	1	1	1	1	1	3	1	3	1	1	0	0	0	0	0	1	1	1	#NULL!	1	1	0	0	0	2	1	0	0	0	0
29633123301	1	0	0	0	3	1	0	1	3	0	0	0	3	0	0	0	7	69	0	1	1	1	0	1	5	1	2	0	0	0	0	0	1	0	0	0	0	#NULL!	1	1	1	1	1	2	1	0	0	0	0
01023330502	0	0	0	0	8	0	2	0	2	2	2	0	0	2	0	0	10	64	1	1	1	1	1	1	5	1	4	1	0	0	0	0	1	1	0	0	1	#NULL!	1	1	0	0	0	2	0	1	0	0	0
16600631901	0	1	0	0	6	0	2	1	1	0	2	0	2	2	0	0	10	63	1	0	1	0	1	1	5	2	#NULL!	0	0	0	0	0	0	0	0	0	0	#NULL!	1	0	0	0	0	2	1	0	0	0	0
10510213502	0	0	0	0	9	0	0	0	1	0	3	1	0	3	0	0	8	64	0	1	1	1	1	1	5	1	2	1	1	1	0	0	0	0	0	0	1	#NULL!	1	1	1	1	1	1	1	0	0	1	0
32555430402	0	1	0	1	6	0	2	0	0	0	2	0	0	2	0	0	6	59	0	1	1	1	1	1	4	1	1	1	1	1	1	0	0	0	0	1	0	#NULL!	1	1	1	1	1	2	1	1	1	1	0
28111630401	1	1	0	1	8	0	0	0	0	0	0	0	0	2	0	0	2	82	0	1	1	1	1	1	3	1	2	1	0	0	0	0	1	0	1	0	1	#NULL!	1	1	1	1	1	2	1	1	0	0	0
05660421202	0	0	0	0	6	0	0	0	0	0	3	0	0	1	0	0	4	56	0	1	1	1	0	1	4	1	4	1	0	0	1	0	0	0	0	0	1	#NULL!	1	1	1	1	0	2	0	0	0	0	0
17553132101	0	0	0	0	6	0	0	0	0	0	1	0	0	0	0	0	1	62	0	1	1	1	1	1	4	1	1	1	0	1	1	1	0	0	1	1	0	#NULL!	1	1	1	1	1	2	1	1	0	1	0
24460410901	0	0	1	1	6	0	2	1	1	0	2	0	2	3	0	0	11	60	1	1	1	1	1	1	3	1	1	1	1	0	0	0	0	0	1	1	1	#NULL!	1	1	1	1	1	2	1	0	0	0	0
16823120501	0	1	0	1	7	1	1	0	2	3	3	0	0	1	3	0	13	69	1	1	1	0	1	1	4	1	4	0	0	0	1	0	0	1	0	0	1	#NULL!	0	0	0	0	0	2	1	0	0	0	1
28550221402	1	1	1	0	12	1	3	0	0	0	0	0	1	0	0	0	4	57	0	1	1	0	1	1	4	1	3	1	1	0	1	0	1	0	0	0	0	#NULL!	1	0	0	0	0	2	1	1	1	0	1
05630212601	1	0	0	0	3	1	0	0	0	0	0	0	3	0	0	0	3	73	0	1	1	1	0	1	5	1	2	1	0	1	0	1	1	0	0	0	1	#NULL!	1	1	1	1	1	2	1	1	0	1	0
29409930402	0	1	0	0	4	0	1	0	2	2	3	0	3	3	1	0	15	59	1	1	1	1	1	1	3	1	2	1	0	1	0	0	1	0	0	0	0	#NULL!	1	0	0	0	0	2	1	1	0	1	0
29824520601	0	1	0	0	9	1	1	1	0	0	3	0	0	3	0	0	8	72	0	1	1	1	1	1	4	1	4	0	0	0	1	0	1	1	0	0	0	#NULL!	1	1	0	0	0	2	1	0	0	0	1
03467621701	1	0	0	0	8	1	0	1	0	0	0	0	0	1	0	0	2	70	0	1	1	1	1	1	5	1	2	1	1	0	0	0	1	0	0	0	0	#NULL!	1	1	1	0	0	2	0	0	0	0	0
26535921302	1	0	0	0	6	1	2	2	3	3	0	0	0	2	1	1	14	73	1	1	1	1	1	1	5	1	2	1	0	0	0	0	0	0	0	0	0	#NULL!	1	1	1	1	1	2	0	0	0	0	0
29633111501	0	0	1	0	1	1	2	2	0	1	1	1	3	2	0	0	12	85	1	0	1	1	0	1	4	1	4	0	0	1	0	1	0	0	0	0	1	#NULL!	0	0	0	0	0	2	0	0	0	1	0
10825920501	0	0	#NULL!	0	7	0	1	1	3	3	3	0	0	3	0	0	14	76	1	1	1	1	1	1	5	1	3	1	1	0	1	0	0	0	0	0	0	#NULL!	1	0	0	0	0	2	0	1	0	0	1
01405111301	0	0	0	0	6	0	0	0	0	0	0	0	0	3	0	0	3	55	0	1	1	1	1	1	3	1	1	0	1	0	0	0	1	1	0	1	0	#NULL!	1	1	0	0	0	2	1	0	1	0	0
29402810201	0	1	0	0	7	0	1	0	0	0	3	0	1	3	0	0	8	57	0	1	1	1	1	1	4	1	4	1	1	1	1	1	0	1	0	1	0	#NULL!	1	1	1	1	1	2	1	1	1	1	1
21117611301	0	0	0	0	5	1	3	2	2	3	0	0	2	1	3	2	18	63	1	1	1	1	1	1	5	1	3	1	1	0	1	0	0	0	0	1	0	#NULL!	1	1	0	0	0	2	0	1	0	0	1
32404531802	0	0	0	0	5	0	1	0	0	0	3	0	0	1	0	0	5	64	0	1	1	0	1	1	5	1	1	1	0	0	0	1	1	0	0	0	0	#NULL!	1	1	0	0	0	2	0	1	0	0	0
14401622001	1	0	0	0	8	1	0	1	0	0	2	0	0	2	0	0	5	56	0	1	1	0	0	1	4	1	2	1	0	1	0	0	0	0	0	0	0	#NULL!	1	0	0	0	0	2	1	1	0	1	0
28550221101	1	0	0	0	6.5	1	0	1	0	0	3	0	0	3	0	0	7	68	0	0	1	1	1	1	3	1	2	1	0	0	1	1	1	0	1	0	0	#NULL!	1	1	1	0	0	2	1	0	0	0	0
17464310502	0	0	1	0	8	0	3	2	2	2	3	2	0	2	0	2	18	55	1	1	1	1	1	1	4	1	4	1	0	0	0	0	1	0	0	0	1	#NULL!	1	1	0	0	0	2	1	1	0	0	1
07498130801	0	0	0	0	7	0	2	0	3	3	3	0	3	3	3	0	20	53	1	0	1	1	1	1	5	1	2	1	0	0	0	0	0	1	0	0	0	#NULL!	1	0	0	0	0	2	1	1	0	0	0
29402830901	0	1	1	0	7	0	1	0	0	0	3	0	0	3	0	0	7	89	0	1	1	1	1	1	2	1	4	1	0	0	1	1	0	1	1	0	0	#NULL!	1	1	1	1	1	2	1	1	0	0	1
29402830702	0	0	0	0	6	0	0	0	0	0	2	0	0	1	0	0	3	56	0	1	1	1	1	1	4	1	3	1	1	1	1	0	0	1	0	0	0	#NULL!	1	1	1	1	1	2	1	1	0	0	0
05630211302	1	0	0	0	6	1	0	0	0	0	3	0	1	3	0	0	7	89	0	0	1	1	0	1	4	1	4	0	0	0	0	0	0	0	0	0	0	11	1	0	0	0	0	2	0	0	0	0	0
10820620302	0	0	0	0	6	0	0	1	0	0	1	0	0	1	0	0	3	54	0	1	1	1	1	1	5	1	4	1	0	0	0	1	1	0	0	0	1	#NULL!	1	0	0	0	0	2	1	1	0	0	0
29608132201	1	0	0	0	8	1	0	0	0	0	0	0	3	2	0	0	5	68	0	1	0	0	0	0	4	1	1	1	0	0	0	0	0	0	1	0	0	#NULL!	0	0	0	0	0	2	0	1	0	0	0
05745710801	1	0	0	0	8	1	0	0	0	0	2	0	0	2	2	0	6	75	0	1	1	1	1	1	3	1	3	1	1	0	0	1	0	0	1	0	1	#NULL!	1	1	1	1	1	2	1	1	1	0	0
15385931201	0	1	0	0	10	0	1	1	1	1	3	0	0	3	0	0	10	60	1	1	0	0	0	0	5	1	3	1	0	0	0	0	0	0	0	0	0	#NULL!	1	0	0	0	0	2	0	1	0	0	0
15404411202	1	0	0	0	8	0	0	3	0	0	2	0	0	3	0	0	8	57	0	1	1	1	1	1	3	1	1	1	1	1	1	0	1	1	0	1	0	#NULL!	1	1	1	1	1	2	1	1	1	1	1
05630220402	0	1	0	0	5	0	2	1	1	2	2	0	2	0	1	0	11	71	1	0	1	1	1	1	5	1	1	1	1	1	0	1	0	0	0	1	0	#NULL!	1	1	1	1	1	2	1	1	1	0	1
17115911201	1	#NULL!	#NULL!	#NULL!	6	0	1	0	1	0	3	0	3	1	1	1	11	65	1	1	1	1	1	1	4	1	2	1	0	1	0	0	0	0	1	1	1	#NULL!	1	1	1	1	1	2	1	0	0	0	0
32113110502	1	0	0	0	5	0	0	0	0	0	3	0	0	3	0	0	6	72	0	1	1	1	1	1	3	1	1	1	1	1	0	0	0	0	1	0	1	#NULL!	1	1	1	1	1	2	1	1	1	1	0
27555912301	1	0	1	1	6	0	0	0	0	0	3	0	0	3	0	0	6	72	0	1	1	1	0	1	3	1	3	1	1	0	1	1	0	0	0	0	0	#NULL!	1	1	1	1	1	2	1	1	1	0	1
03047630302	0	0	#NULL!	0	6	0	0	0	0	0	3	0	0	3	0	0	6	63	0	0	1	1	1	1	4	1	1	1	1	0	1	1	1	1	0	1	1	#NULL!	1	0	0	0	0	2	0	1	1	0	1
27555930501	0	1	1	0	8	0	3	3	3	1	3	0	1	1	0	0	15	69	1	1	1	1	1	1	5	1	1	1	0	0	0	1	0	0	0	1	1	#NULL!	1	1	1	1	1	2	1	1	0	0	0
10510210201	0	0	0	0	8	0	0	0	0	0	3	0	0	3	0	0	6	54	0	1	1	1	1	1	3	1	3	1	0	0	1	0	0	0	0	1	1	#NULL!	0	0	0	0	0	2	0	0	0	0	1
26630610102	1	1	1	0	6	0	0	0	0	0	3	0	3	3	0	0	9	55	0	1	1	1	1	1	5	1	4	1	0	1	1	0	0	0	0	0	0	#NULL!	1	1	1	1	1	2	0	1	0	1	1
17740220202	0	0	0	0	6	0	1	1	1	1	3	0	2	3	0	0	12	56	1	1	1	1	1	1	5	1	2	1	1	0	0	0	0	1	1	0	1	#NULL!	1	1	1	1	1	2	1	1	1	0	0
15823131101	0	0	0	0	6	0	2	0	0	0	3	0	0	3	0	0	8	74	0	1	1	1	1	1	4	1	4	1	0	0	0	0	0	0	1	1	1	#NULL!	1	1	0	0	0	2	1	1	0	1	0
16600611801	0	0	0	0	6	0	0	0	0	1	2	0	2	3	0	0	8	56	0	1	1	1	0	1	4	1	2	1	0	1	0	0	1	0	0	0	1	#NULL!	1	1	0	0	0	2	1	1	0	1	0
29608133102	1	1	0	0	9	1	2	0	2	3	2	1	0	3	0	0	13	59	1	1	1	1	0	1	5	1	2	1	0	1	0	0	0	0	1	0	1	#NULL!	1	0	0	0	0	2	0	0	0	1	0
05634610102	0	0	0	0	6	0	2	3	2	2	1	1	0	1	3	0	15	58	1	1	1	1	1	1	5	1	4	1	1	0	0	0	0	1	0	1	1	#NULL!	1	1	0	0	0	2	1	0	1	0	1
05405423202	1	0	0	0	8	1	2	0	1	0	0	0	0	3	0	0	6	54	0	1	1	0	1	0	4	1	4	1	1	0	1	0	0	0	0	1	1	#NULL!	1	1	1	1	1	2	0	1	1	0	1
32404522202	1	0	#NULL!	0	5	1	0	0	0	0	3	0	0	3	0	0	6	61	0	1	1	1	1	1	5	2	#NULL!	0	0	0	0	0	0	0	0	0	0	#NULL!	1	0	0	0	0	2	1	0	0	0	0
29824530801	0	0	1	0	8	0	3	1	1	0	3	0	0	2	1	0	11	60	1	1	1	1	0	1	5	1	1	1	0	0	0	0	0	1	1	0	0	#NULL!	1	1	1	1	1	2	1	0	0	0	0
06554631601	0	1	1	0	5	0	3	3	3	3	0	1	3	1	3	2	22	72	1	1	1	0	1	1	5	1	2	1	0	0	0	0	1	0	0	1	0	#NULL!	1	0	0	0	0	1	1	1	0	0	0
01403111201	1	1	0	1	5	0	0	0	0	3	1	0	0	0	0	0	4	72	0	1	1	0	0	0	5	1	2	1	1	0	0	0	1	1	0	0	0	#NULL!	1	0	0	0	0	2	0	0	0	0	0
17740221602	0	1	1	1	8	0	1	0	1	3	3	0	0	3	0	0	11	67	1	1	1	1	1	1	3	1	4	1	0	0	0	0	0	0	0	1	1	#NULL!	1	1	1	1	1	2	1	0	0	0	0
10538122401	0	0	1	0	7	0	3	3	3	3	2	0	3	0	0	2	19	64	1	0	1	0	0	1	5	1	4	1	0	1	0	0	1	1	0	0	1	#NULL!	1	1	1	1	0	2	0	1	0	0	0
05605921901	1	0	0	0	8	1	0	1	2	2	0	0	0	1	0	0	6	58	0	1	1	1	0	1	5	1	2	1	0	0	0	0	1	1	1	0	0	#NULL!	1	1	1	1	1	2	1	1	0	0	0
03467611602	1	0	#NULL!	0	9	0	1	0	0	0	3	0	0	3	0	0	7	63	0	1	1	1	1	1	2	1	4	1	0	1	1	1	1	1	0	0	0	#NULL!	1	1	1	1	1	2	1	1	0	0	1
10825911502	0	1	0	0	2	0	3	3	2	2	2	2	3	2	2	1	22	65	1	1	1	1	1	1	4	1	3	1	0	0	0	0	0	1	0	1	0	#NULL!	1	1	0	0	0	2	1	1	0	0	0
29824520702	0	0	0	0	8	0	1	2	2	0	3	0	0	3	0	2	13	61	1	1	1	1	1	0	4	1	3	0	0	0	0	1	0	0	0	1	0	#NULL!	1	0	0	0	0	2	0	0	0	0	0
03047610602	0	0	0	0	6	0	0	0	0	0	3	0	0	3	0	0	6	56	0	1	1	1	1	1	5	1	1	1	0	0	0	0	0	1	0	0	0	#NULL!	1	1	1	0	0	2	1	1	0	0	0
26630621702	1	0	1	0	8	0	0	0	0	0	3	0	0	3	0	0	6	56	0	1	1	1	1	1	3	1	3	0	1	0	1	0	0	1	1	0	1	#NULL!	1	1	1	1	0	2	1	0	1	0	1
10510223201	0	1	0	0	7	1	0	0	1	0	3	0	2	3	0	0	9	65	0	1	1	1	1	1	3	1	3	1	1	0	1	0	0	1	1	0	0	#NULL!	1	1	1	1	1	2	1	1	0	0	1
10825930502	0	1	1	0	4	0	1	1	0	2	1	1	2	1	2	1	12	68	1	1	1	1	1	1	4	1	3	1	0	1	0	0	1	0	0	1	1	#NULL!	1	1	1	0	0	2	1	1	0	0	1
29824521701	0	0	0	0	10	0	0	0	0	0	3	0	0	2	0	0	5	52	0	1	1	1	1	1	3	1	3	1	1	0	1	0	0	0	1	0	1	#NULL!	1	1	1	1	1	2	1	1	1	0	1
01464310601	0	0	0	0	7	0	0	0	0	0	2	0	0	3	0	0	5	71	0	1	1	0	0	1	4	1	3	1	1	0	0	0	0	0	0	0	1	#NULL!	1	1	1	0	0	2	1	1	1	0	0
11748921101	1	0	0	1	8	1	0	0	0	0	2	0	0	3	0	0	5	69	0	1	1	1	1	1	2	1	3	0	0	0	0	0	1	1	1	0	1	#NULL!	1	0	0	0	0	2	1	0	0	0	0
20245431502	1	1	0	0	9	0	1	1	1	0	2	0	3	2	0	0	10	57	1	1	1	0	1	1	2	1	1	0	1	1	0	0	0	0	1	1	0	#NULL!	1	1	1	1	1	2	1	1	1	1	0
28110420201	1	0	0	0	6	1	0	2	0	0	2	0	0	3	0	0	7	87	0	1	1	1	1	1	3	1	2	0	0	1	1	0	0	1	1	0	1	#NULL!	0	0	0	0	0	2	1	0	0	1	1
07823311601	0	0	0	0	7	0	3	2	2	3	2	0	2	2	0	0	16	70	1	0	1	0	0	0	5	2	#NULL!	0	0	0	0	0	0	0	0	0	0	#NULL!	1	1	0	0	1	2	0	0	0	0	0
06403332401	0	0	0	0	3	0	3	0	3	3	3	0	3	0	3	0	18	67	1	1	1	1	0	1	5	1	1	1	0	0	1	0	0	1	0	0	0	#NULL!	0	0	0	0	0	2	0	1	1	0	1
26630621801	1	1	1	1	7	1	2	3	3	3	0	0	0	1	1	0	13	70	1	1	1	1	0	1	4	1	2	1	0	0	0	0	0	0	1	0	0	#NULL!	1	0	0	0	0	2	0	0	0	0	0
01405111002	1	0	0	0	3	1	0	0	0	0	0	0	0	3	0	0	3	55	0	1	0	0	0	1	3	1	3	1	1	0	1	0	0	0	1	0	0	#NULL!	0	0	0	0	0	2	0	0	1	0	1
21115410201	0	1	0	1	8	0	0	1	1	1	1	1	1	1	1	1	9	74	0	1	1	1	1	1	4	1	1	1	1	1	0	0	1	0	1	1	0	#NULL!	1	1	1	1	1	2	0	1	1	0	0
32404522402	1	0	0	1	5	1	0	1	1	2	3	0	1	3	1	0	12	72	1	1	1	1	1	1	4	1	4	1	1	1	0	1	0	0	1	1	1	#NULL!	1	1	1	1	1	2	0	1	1	0	0
06048122402	0	0	0	0	8	0	1	0	0	0	3	0	0	3	1	0	8	65	0	1	1	1	1	1	3	1	1	0	1	0	1	0	0	1	1	0	1	#NULL!	1	1	1	0	0	2	0	1	1	1	0
01044621201	1	1	0	0	8	0	1	0	1	1	3	0	0	3	0	0	9	71	0	1	1	1	0	1	3	1	1	1	0	0	1	1	0	1	0	1	0	#NULL!	1	1	1	1	1	2	1	1	1	1	1
11600631701	1	1	#NULL!	0	2	1	0	3	2	3	2	0	2	1	0	0	13	87	1	0	1	1	0	1	4	1	3	1	1	0	1	0	1	0	0	0	1	#NULL!	1	1	0	0	0	2	0	1	1	1	1
21117620301	0	0	0	0	7	0	1	2	2	0	3	0	2	3	0	0	13	58	1	0	1	1	1	1	4	1	3	1	1	0	0	0	0	1	0	0	1	#NULL!	1	1	0	0	0	2	0	1	1	0	0
16823110502	1	1	1	0	7	1	0	1	0	0	1	0	0	1	0	0	3	72	0	1	1	1	1	1	4	1	2	1	0	1	0	0	1	0	0	0	1	#NULL!	1	1	1	1	1	2	1	0	0	0	0
05630210602	1	0	0	0	5	1	0	2	0	0	0	0	0	0	0	0	2	61	0	1	1	1	1	1	4	1	1	0	0	1	1	1	0	0	0	0	0	#NULL!	1	0	0	0	0	2	1	0	0	1	0
11013132501	1	1	0	0	8	1	0	3	0	2	3	0	2	3	0	0	13	96	1	1	1	1	1	1	4	2	#NULL!	0	0	0	0	0	0	0	0	0	0	#NULL!	1	1	0	0	0	2	0	0	0	0	0
29743930202	0	0	0	0	7	0	0	2	2	0	3	0	3	3	0	0	13	56	1	1	1	1	1	1	4	1	2	1	1	1	0	0	0	0	1	1	0	#NULL!	1	1	1	0	0	2	0	1	1	1	0
20742812602	0	0	0	0	7	0	0	0	0	0	3	0	0	3	0	0	6	56	0	1	1	1	1	1	3	1	3	1	1	1	1	1	0	0	0	0	0	#NULL!	1	0	0	0	0	2	1	1	1	1	0
01044611702	1	0	0	0	4	0	3	3	3	3	3	3	3	3	3	3	30	57	1	1	1	1	1	1	5	1	4	1	1	0	0	0	0	0	0	0	0	#NULL!	1	1	1	1	1	2	1	1	1	0	0
29600621001	0	0	0	0	8	0	0	1	0	0	3	0	1	3	0	0	8	68	0	0	0	0	1	1	5	1	2	1	0	0	1	0	0	0	0	0	0	#NULL!	1	1	0	0	0	2	0	1	0	0	0
11013112001	1	0	0	0	7	1	0	0	1	0	0	0	0	3	0	0	4	64	0	1	1	0	1	1	3	1	1	1	0	0	0	0	0	0	0	0	0	#NULL!	1	1	1	1	1	2	1	0	0	0	0
29409932102	0	1	0	0	7	0	1	1	0	1	2	0	1	2	0	0	8	70	0	1	1	0	1	1	3	1	4	1	0	0	0	0	1	0	0	0	1	#NULL!	1	0	0	0	0	2	1	1	0	0	0
33823120702	1	1	0	0	6	0	0	0	0	0	3	0	0	3	0	0	6	77	0	1	1	1	1	1	2	1	4	1	1	1	0	0	1	1	0	0	1	#NULL!	1	1	1	1	1	1	1	1	1	0	0
10825923501	0	0	0	0	5	0	1	1	1	2	3	1	2	1	1	1	14	56	1	1	1	1	1	1	3	2	#NULL!	0	0	0	0	0	0	0	0	0	0	#NULL!	0	0	0	0	0	2	0	0	0	0	0
03047620101	1	0	0	0	6	1	0	0	0	0	3	0	0	1	0	0	4	53	0	1	1	1	1	1	4	1	1	1	0	0	1	1	0	1	0	1	0	#NULL!	1	1	1	1	1	2	1	1	0	0	1
08967610902	0	1	0	0	5	0	1	1	1	1	1	1	3	2	2	2	15	71	1	1	0	0	0	1	4	#NULL!	#NULL!	0	0	0	0	0	0	0	0	0	0	#NULL!	0	0	0	0	0	2	0	0	0	0	0
19403720602	1	1	1	0	5	0	0	0	0	0	1	0	1	3	0	0	5	72	0	1	1	0	1	1	4	1	1	1	0	0	1	0	1	1	0	0	0	#NULL!	1	1	1	1	1	2	1	0	0	0	1
05424911202	0	0	0	0	4	0	0	1	0	0	1	0	3	0	0	1	6	62	0	1	1	1	0	0	4	1	3	0	1	0	0	1	0	0	1	0	1	#NULL!	0	0	0	0	0	2	1	0	0	0	0
08967631002	0	1	0	0	8	1	1	1	1	1	1	1	1	1	1	0	9	71	0	1	1	1	1	1	4	1	1	1	1	0	1	0	0	0	0	0	0	#NULL!	1	1	1	1	0	2	1	1	1	0	1
29863131501	0	0	0	0	8	0	2	0	1	2	1	0	0	1	0	0	7	58	0	1	1	0	0	1	4	1	4	1	1	1	1	0	0	1	0	1	1	#NULL!	1	1	1	0	0	2	1	1	0	1	1
29409920902	0	0	1	0	7	0	2	1	0	0	3	0	2	1	0	0	9	64	0	1	1	0	1	1	5	1	2	1	0	0	1	0	1	1	1	0	1	#NULL!	1	0	0	0	0	2	1	1	0	0	1
32404511501	0	0	0	0	6	0	0	0	1	0	3	0	0	3	0	0	7	78	0	1	1	1	1	1	5	2	#NULL!	0	0	0	0	0	0	0	0	0	0	#NULL!	0	0	0	0	0	2	0	0	0	0	0
10825930801	1	1	1	1	8	1	0	0	0	0	3	0	0	3	0	0	6	56	0	1	1	1	1	1	4	1	1	1	0	0	1	0	0	0	0	0	0	#NULL!	1	1	1	1	1	2	1	1	0	0	0
15827830702	0	0	0	0	7	0	2	0	2	2	0	0	1	2	0	0	9	58	0	1	1	1	1	1	4	2	#NULL!	0	0	0	0	0	0	0	0	0	0	#NULL!	1	1	1	1	1	2	1	0	0	0	0
29402810501	0	0	0	0	6	0	1	2	1	1	2	1	1	2	0	1	12	59	1	1	1	1	1	1	4	1	1	1	0	0	0	1	0	0	1	0	1	#NULL!	1	1	1	1	1	2	1	1	0	0	0
03404321002	1	0	0	0	6	0	2	0	0	0	3	0	0	3	0	0	8	62	0	1	1	0	1	1	4	1	2	1	1	0	0	1	0	1	1	1	0	#NULL!	1	1	1	0	0	2	1	0	1	0	0
04674632701	1	1	0	0	3	1	0	0	0	0	2	0	3	3	0	0	8	58	0	1	1	1	0	1	5	1	3	1	0	1	1	1	0	0	1	0	0	#NULL!	1	1	1	0	0	2	1	1	0	0	0
05820221801	1	0	0	0	7	0	0	0	0	0	3	0	0	3	0	0	6	58	0	1	1	1	1	1	3	1	3	1	1	0	0	0	0	0	0	0	0	#NULL!	1	1	1	1	1	2	1	0	0	0	0
16823111801	1	1	1	0	6	1	1	1	0	1	2	1	0	3	1	0	10	72	1	1	0	0	0	1	4	1	2	1	1	0	0	0	0	0	1	0	1	#NULL!	1	1	1	0	0	2	0	1	1	0	0
32634631201	0	0	1	1	4	0	3	2	2	3	0	0	3	0	3	1	17	73	1	0	1	1	0	0	5	1	1	0	0	0	0	0	1	0	1	0	0	#NULL!	0	0	0	0	0	2	0	0	0	0	0
15463113202	0	0	#NULL!	0	7	0	3	3	3	0	3	3	3	2	3	1	24	63	1	1	1	1	1	1	4	1	1	0	0	1	1	0	1	1	0	0	0	#NULL!	1	0	0	0	0	2	1	0	0	0	1
29824510501	1	0	0	0	8	1	0	0	0	0	3	0	0	3	0	0	6	55	0	1	1	1	1	1	4	1	2	1	1	1	1	0	1	1	1	1	0	#NULL!	1	1	1	1	0	2	1	1	1	1	1
10825912502	0	0	0	0	6	0	1	1	2	2	1	1	1	2	1	1	13	79	1	1	1	1	1	1	3	2	#NULL!	0	0	0	0	0	0	0	0	0	0	#NULL!	1	1	1	1	1	2	0	0	0	0	0
10510232102	0	0	#NULL!	#NULL!	8	0	0	1	0	1	2	0	0	3	0	0	7	67	0	1	1	1	1	1	4	1	4	1	1	0	1	1	0	0	0	1	0	#NULL!	1	0	0	0	0	2	1	1	1	0	1
32165910102	1	0	0	0	4	1	2	3	0	3	2	2	0	2	0	0	14	66	1	1	1	1	1	1	4	1	1	1	0	0	0	1	1	0	0	1	0	#NULL!	1	1	1	1	1	2	0	1	0	0	0
17115911902	0	0	0	0	8	0	3	2	0	2	1	3	2	0	0	0	13	52	1	1	1	1	1	1	5	1	1	1	0	0	0	1	1	0	0	0	1	#NULL!	1	1	0	0	0	2	1	0	0	0	0
32634611801	0	0	0	0	5	0	0	0	0	0	2	0	0	3	0	0	5	56	0	0	0	0	0	0	4	1	4	0	0	0	0	0	1	0	0	0	1	#NULL!	1	1	1	1	1	2	0	0	0	0	0
15047812301	1	1	1	0	6	1	0	0	0	0	3	0	3	3	0	0	9	63	0	1	1	1	1	1	1	1	2	0	0	1	0	0	0	1	1	0	1	#NULL!	1	1	1	1	0	2	1	0	0	0	0
26272831202	0	1	1	1	4	0	2	2	2	3	2	1	3	1	2	1	19	72	1	1	0	1	1	1	5	1	3	1	1	0	1	0	0	0	0	0	0	#NULL!	0	0	0	0	0	2	0	1	1	0	1
10820630701	1	1	0	0	2	1	1	3	2	3	0	0	2	0	3	3	17	69	1	0	1	1	0	1	4	1	1	1	1	0	0	1	0	0	0	1	0	#NULL!	1	1	1	1	1	2	0	1	1	0	0
01405122101	0	0	0	0	8	0	0	0	0	0	3	0	0	3	0	0	6	65	0	1	0	0	1	1	5	1	1	0	0	0	1	0	1	0	0	0	0	#NULL!	1	0	0	0	0	2	1	0	0	0	1
29743920702	0	1	0	0	7.5	0	3	0	2	3	1	0	0	3	0	0	12	89	1	1	0	0	0	1	5	2	#NULL!	0	0	0	0	0	0	0	0	0	0	#NULL!	0	0	0	0	0	2	1	0	0	0	0
32468131801	0	0	0	0	6	0	0	1	1	0	3	0	1	3	0	0	9	58	0	1	1	0	1	1	4	1	2	1	1	0	0	0	1	0	0	0	1	#NULL!	1	1	1	1	1	2	1	1	1	0	0
01464320602	0	0	0	0	8	0	0	0	0	0	3	0	0	3	0	0	6	54	0	1	1	1	1	1	4	1	2	1	1	1	1	0	1	1	0	1	1	#NULL!	1	1	0	0	0	2	1	1	1	1	1
21242830702	0	0	0	0	9	0	0	0	3	0	3	0	0	3	1	0	10	53	1	1	1	0	1	1	1	1	3	1	1	0	1	1	1	0	0	1	0	#NULL!	1	1	1	0	1	2	1	0	0	0	0
24405611101	0	0	0	0	5	0	2	0	2	2	3	2	3	0	2	0	16	46	1	1	1	1	1	1	3	1	4	1	0	0	1	1	1	0	0	1	1	#NULL!	1	1	1	1	1	1	0	1	0	0	1
07405710901	0	1	0	0	8	0	0	0	0	0	2	1	1	1	1	0	6	76	0	1	1	1	1	1	3	1	1	1	0	0	0	0	0	0	0	1	0	#NULL!	1	1	1	1	1	2	1	1	0	0	0
32113111602	0	0	0	0	7	0	0	0	0	0	3	0	0	3	0	0	6	53	0	1	1	1	1	1	3	1	1	1	1	1	1	0	1	1	0	1	0	#NULL!	1	1	1	1	1	2	1	1	1	1	1
08967631601	0	1	0	1	6	0	2	1	1	1	1	1	0	0	0	0	7	70	0	1	1	1	1	1	5	1	4	1	1	0	1	0	0	0	0	1	0	#NULL!	1	1	0	0	0	2	1	1	0	0	1
32165933002	1	0	0	0	7	1	2	2	3	3	0	0	3	0	0	0	13	70	1	1	1	1	1	1	5	1	3	1	1	0	1	0	0	0	1	0	1	#NULL!	1	1	1	1	1	2	1	1	1	0	1
12409921102	0	0	0	0	5	0	1	1	1	1	1	0	1	1	0	0	7	66	0	1	1	1	1	0	4	1	2	1	1	0	1	0	0	0	1	0	0	#NULL!	1	1	1	1	1	2	1	1	1	1	0
15463121302	0	0	0	0	7	0	0	0	0	0	3	0	0	3	0	0	6	62	0	1	1	1	1	1	3	1	3	1	1	0	1	1	0	0	1	1	0	#NULL!	1	1	1	1	1	2	1	1	1	0	1
10400430802	1	0	0	0	8	1	3	0	0	0	3	0	0	3	0	0	9	86	0	1	0	0	1	1	2	1	3	1	1	1	1	0	0	0	0	0	0	#NULL!	1	1	1	1	1	1	1	0	0	0	0
29409912502	0	0	0	0	8	0	1	0	0	0	3	0	0	2	0	0	6	67	0	1	0	0	1	1	4	2	#NULL!	0	0	0	0	0	0	0	0	0	0	#NULL!	1	1	1	1	1	2	1	0	0	0	0
06044020401	1	0	0	0	6	0	2	2	2	2	0	0	3	3	3	0	17	58	1	1	1	0	1	1	5	1	2	1	1	0	0	0	1	0	0	0	0	#NULL!	1	0	0	0	0	2	1	0	0	0	0
10825912302	0	0	0	0	4	0	0	1	2	2	3	1	1	1	0	1	12	67	1	1	1	1	1	1	5	1	4	1	0	0	0	0	0	0	0	0	1	#NULL!	1	1	1	1	1	2	0	1	0	0	0
15405831801	1	0	0	0	8	1	0	0	2	1	3	0	0	3	0	0	9	79	0	1	1	1	1	1	4	1	2	0	0	1	1	1	0	1	0	0	0	#NULL!	1	1	1	1	1	2	1	1	0	1	1
11600622401	0	0	0	0	3	0	3	0	2	0	2	0	1	2	0	0	10	78	1	1	1	1	1	1	4	1	4	1	0	0	1	1	1	1	1	1	1	#NULL!	1	1	1	1	1	2	1	1	0	0	1
15823111001	0	1	0	0	7	0	3	3	3	3	1	2	2	0	3	3	23	73	1	1	1	1	1	1	3	1	2	1	1	1	0	1	0	1	0	0	1	#NULL!	1	1	1	1	1	2	1	1	1	1	0
[truncated: 10,590 more rows]
[truncated: 18 more columns]
